# Supplementary material for: Comparative transcriptomic and co-expression analyses enable the discovery of key enzymes responsible for oleuropein biosynthesis in olive (Olea europaea)
Source: Plant Commun. 2026 Jan 8;7(4):101713. doi: 10.1016/j.xplc.2026.101713 (PMC13084073; doi:10.1016/j.xplc.2026.101713)
Supplement: Data S1. Supplemental Tables 1–5 [file mmc2.xlsx]

## Sheet: Table S1
Table S1. Gene-metabolite correlation (spearman) for putative degradation pathway genes.																								Expresssion (TPM)
Gene	Transcript	Oleuropein	Ligstroside	OME-Glu	OME	Ketologanin	7-epi-loganin	7-epi-loganic acid	7-deoxy-loganic acid
Beta-glucosidase	TRINITY_GG_14807_c4_g1_i1	-0.0831965	-0.0810071	0.00547345	-0.423098	-0.0060208	-0.118227	0.00109469	-0.0427222
EAME1	TRINITY_GG_7006_c0_g1_i1	0.437329	0.464149	0.409962	-0.688013	0.341544	0.476191	0.532567	0.543612
MethylEsterase1	TRINITY_GG_7023_c0_g1_i1	0.00656814	0.0355774	0.273673	0.06185	-0.135194	0.238643	-0.0727969	0.225661

## Sheet: Table S2
Table S2. List of differentially expressed genes belonging to enriched KEGG pathways																								Expresssion (TPM)
transcript_ID	CDS	seed_ortholog	evalue	score	eggNOG_OGs	max_annot_lvl	COG_category	Description	Preferred_name	GOs	EC	KEGG_ko	KEGG_Pathway	KEGG_Module	KEGG_Reaction	KEGG_rclass	BRITE	KEGG_TC	CAZy	BiGG_Reaction	PFAMs	transcript	direction	ARB_T1	ARB_T2	ARB_T3	ARB_T4	ARB_T5	COR_T1	COR_T2	COR_T3	COR_T4	COR_T5	DAN_T1	DAN_T2	DAN_T4	DAN_T5	LEC_T1	LEC_T2	LEC_T3	LEC_T4	LEC_T5	MOR_T1	MOR_T2	MOR_T3	MOR_T4	MOR_T5	TEN_T1	TEN_T2
TRINITY_GG_10010_c0_g1_i1	TRINITY_GG_10010_c0_g1::TRINITY_GG_10010_c0_g1_i1::g.23009::m.23009	4155.Migut.F00083.1.p	4.58e-164	465	COG0451@1|root,KOG1502@2759|Eukaryota,37KA3@33090|Viridiplantae,3GDKR@35493|Streptophyta,44IQQ@71274|asterids	35493|Streptophyta	V	Cinnamoyl-CoA reductase	-	GO:0003674,GO:0003824,GO:0005575,GO:0005622,GO:0005623,GO:0005737,GO:0005783,GO:0005789,GO:0008150,GO:0008152,GO:0009058,GO:0009718,GO:0009812,GO:0009813,GO:0012505,GO:0016020,GO:0016491,GO:0016614,GO:0016616,GO:0019898,GO:0031090,GO:0031312,GO:0031984,GO:0042175,GO:0042406,GO:0042440,GO:0043226,GO:0043227,GO:0043229,GO:0043231,GO:0044422,GO:0044424,GO:0044425,GO:0044432,GO:0044444,GO:0044446,GO:…	1.2.1.44	ko:K09753	ko00940,ko01100,ko01110,map00940,map01100,map01110	M00039	R01615,R01941,R02193,R02220,R02506,R06569	RC00004,RC00566	ko00000,ko00001,ko00002,ko01000	-	-	-	3Beta_HSD,Epimerase,NAD_binding_10	TRINITY_GG_10010_c0_g1_i1	increasing	98.1116	192.171	161.463	245.094	310.601	117.597	221.347	167.073	183.287	338.683	87.0818	354.993	195.007	385.618	142.787	264.466	258.859	210.357	236.697	123.014	367.869	273.704	582.689	874.879	163.002	161.058
TRINITY_GG_10010_c0_g1_i2	TRINITY_GG_10010_c0_g1::TRINITY_GG_10010_c0_g1_i2::g.23007::m.23007	4155.Migut.F00083.1.p	1.11e-155	443	COG0451@1|root,KOG1502@2759|Eukaryota,37KA3@33090|Viridiplantae,3GDKR@35493|Streptophyta,44IQQ@71274|asterids	35493|Streptophyta	V	Cinnamoyl-CoA reductase	-	GO:0003674,GO:0003824,GO:0005575,GO:0005622,GO:0005623,GO:0005737,GO:0005783,GO:0005789,GO:0008150,GO:0008152,GO:0009058,GO:0009718,GO:0009812,GO:0009813,GO:0012505,GO:0016020,GO:0016491,GO:0016614,GO:0016616,GO:0019898,GO:0031090,GO:0031312,GO:0031984,GO:0042175,GO:0042406,GO:0042440,GO:0043226,GO:0043227,GO:0043229,GO:0043231,GO:0044422,GO:0044424,GO:0044425,GO:0044432,GO:0044444,GO:0044446,GO:…	1.2.1.44	ko:K09753	ko00940,ko01100,ko01110,map00940,map01100,map01110	M00039	R01615,R01941,R02193,R02220,R02506,R06569	RC00004,RC00566	ko00000,ko00001,ko00002,ko01000	-	-	-	3Beta_HSD,Epimerase,NAD_binding_10	TRINITY_GG_10010_c0_g1_i2	increasing	43.6162	55.3042	42.8744	64.0352	110.848	26.5837	40.0836	34.3148	87.8381	70.8268	23.3559	63.0463	12.3232	49.9225	38.0834	46.7247	52.7115	75.654	68.5571	28.0223	68.4126	39.838	93.7781	106.962	36.6988	39.5974
TRINITY_GG_1001_c0_g1_i1	TRINITY_GG_1001_c0_g1::TRINITY_GG_1001_c0_g1_i1::g.2582::m.2582	4098.XP_009593287.1	1.4e-227	637	COG1012@1|root,KOG2456@2759|Eukaryota,37N42@33090|Viridiplantae,3GDE5@35493|Streptophyta,44MUQ@71274|asterids	35493|Streptophyta	C	Belongs to the aldehyde dehydrogenase family	-	GO:0001101,GO:0003674,GO:0003824,GO:0004028,GO:0004029,GO:0005575,GO:0005622,GO:0005623,GO:0005737,GO:0005773,GO:0005783,GO:0005794,GO:0005911,GO:0006950,GO:0006970,GO:0008150,GO:0008152,GO:0009269,GO:0009414,GO:0009415,GO:0009506,GO:0009536,GO:0009628,GO:0009651,GO:0009719,GO:0009725,GO:0009737,GO:0010033,GO:0010035,GO:0012505,GO:0016020,GO:0016491,GO:0016620,GO:0016903,GO:0030054,GO:0033993,GO:…	1.2.1.3	ko:K00128	ko00010,ko00053,ko00071,ko00280,ko00310,ko00330,ko00340,ko00380,ko00410,ko00561,ko00620,ko00625,ko00903,ko00981,ko01100,ko01110,ko01120,ko01130,map00010,map00053,map00071,map00280,map00310,map00330,map00340,map00380,map00410,map00561,map00620,map00625,map00903,map00981,map01100,map01110,map01120,map01130	M00135	R00264,R00631,R00710,R00904,R01752,R01986,R02549,R02678,R02940,R02957,R03283,R03869,R04065,R04506,R04903,R05050,R05237,R05238,R05286,R06366,R08146	RC00047,RC00071,RC00080,RC00186,RC00218,RC00242,RC00816,RC01500	ko00000,ko00001,ko00002,ko01000	-	-	-	Aldedh	TRINITY_GG_1001_c0_g1_i1	increasing	0.865006	0.763504	0.878435	0.655886	0.87627	0.608787	1.195	2.09814	1.187	1.16222	0.136385	0.202179	1.36149	30.9283	1.0684	0.888043	1.92052	4.03722	4.64673	0.759142	0.310496	0.142406	0.290672	23.3991	0.928179	0.360632
TRINITY_GG_10034_c3_g1_i1	TRINITY_GG_10034_c3_g1::TRINITY_GG_10034_c3_g1_i1::g.23087::m.23087	3659.XP_004136907.1	3.46e-293	805	COG4992@1|root,KOG1401@2759|Eukaryota,37NS6@33090|Viridiplantae,3G7N0@35493|Streptophyta,4JKXM@91835|fabids	35493|Streptophyta	E	Belongs to the class-III pyridoxal-phosphate-dependent aminotransferase family	GSA1	GO:0005575,GO:0005576,GO:0005622,GO:0005623,GO:0005737,GO:0009507,GO:0009526,GO:0009532,GO:0009536,GO:0009570,GO:0009941,GO:0031967,GO:0031975,GO:0043226,GO:0043227,GO:0043229,GO:0043231,GO:0044422,GO:0044424,GO:0044434,GO:0044435,GO:0044444,GO:0044446,GO:0044464,GO:0048046	5.4.3.8	ko:K01845	ko00860,ko01100,ko01110,ko01120,map00860,map01100,map01110,map01120	M00121	R02272	RC00677	ko00000,ko00001,ko00002,ko01000,ko01007	-	-	-	Aminotran_3	TRINITY_GG_10034_c3_g1_i1	decreasing	168.909	187.324	179.471	82.7798	89.5256	115.568	147.94	140.745	68.7762	68.6049	152.001	140.751	35.9572	65.2254	194.794	147.21	114.717	57.2232	60.8007	161.796	150.315	135.357	65.2196	57.576	215.123	197.59
TRINITY_GG_10139_c0_g1_i1	TRINITY_GG_10139_c0_g1::TRINITY_GG_10139_c0_g1_i1::g.23309::m.23309	4155.Migut.M01109.1.p	0	1625	COG0058@1|root,KOG2099@2759|Eukaryota,37PPE@33090|Viridiplantae,3G80Q@35493|Streptophyta,44IB5@71274|asterids	35493|Streptophyta	G	Phosphorylase is an important allosteric enzyme in carbohydrate metabolism. Enzymes from different sources differ in their regulatory mechanisms and in their natural substrates. However, all known phosphorylases share catalytic and structural properties	-	GO:0000272,GO:0003674,GO:0003824,GO:0004645,GO:0005488,GO:0005575,GO:0005622,GO:0005623,GO:0005737,GO:0005975,GO:0005976,GO:0005977,GO:0005980,GO:0006073,GO:0006091,GO:0006112,GO:0008144,GO:0008150,GO:0008152,GO:0008184,GO:0009056,GO:0009057,GO:0009251,GO:0009987,GO:0010033,GO:0010243,GO:0014070,GO:0014074,GO:0015980,GO:0016052,GO:0016740,GO:0016757,GO:0016758,GO:0019842,GO:0030170,GO:0036094,GO:…	2.4.1.1	ko:K00688	ko00500,ko01100,ko01110,ko02026,ko04217,ko04910,ko04922,ko04931,map00500,map01100,map01110,map02026,map04217,map04910,map04922,map04931	-	R02111	-	ko00000,ko00001,ko01000	-	GT35	-	Phosphorylase	TRINITY_GG_10139_c0_g1_i1	decreasing	25.3513	42.1587	13.1427	9.66569	7.55783	31.0481	36.9766	13.3334	4.22433	5.67435	33.8917	35.2129	7.12161	1.64855	25.8485	21.4155	7.5792	4.77445	4.03908	35.5477	37.363	11.7129	6.9398	2.02083	31.7366	27.1195
TRINITY_GG_10139_c0_g1_i3	TRINITY_GG_10139_c0_g1::TRINITY_GG_10139_c0_g1_i3::g.23312::m.23312	4081.Solyc02g077680.2.1	0	1261	COG0058@1|root,KOG2099@2759|Eukaryota,37PPE@33090|Viridiplantae,3G80Q@35493|Streptophyta,44IB5@71274|asterids	35493|Streptophyta	G	Phosphorylase is an important allosteric enzyme in carbohydrate metabolism. Enzymes from different sources differ in their regulatory mechanisms and in their natural substrates. However, all known phosphorylases share catalytic and structural properties	-	GO:0000272,GO:0003674,GO:0003824,GO:0004645,GO:0005488,GO:0005575,GO:0005622,GO:0005623,GO:0005737,GO:0005975,GO:0005976,GO:0005977,GO:0005980,GO:0006073,GO:0006091,GO:0006112,GO:0008144,GO:0008150,GO:0008152,GO:0008184,GO:0009056,GO:0009057,GO:0009251,GO:0009987,GO:0010033,GO:0010243,GO:0014070,GO:0014074,GO:0015980,GO:0016052,GO:0016740,GO:0016757,GO:0016758,GO:0019842,GO:0030170,GO:0036094,GO:…	2.4.1.1	ko:K00688	ko00500,ko01100,ko01110,ko02026,ko04217,ko04910,ko04922,ko04931,map00500,map01100,map01110,map02026,map04217,map04910,map04922,map04931	-	R02111	-	ko00000,ko00001,ko01000	-	GT35	-	Phosphorylase	TRINITY_GG_10139_c0_g1_i3	decreasing	6.78697	5.67648	5.37197	2.34738	3.03044	9.84205	4.2337	2.03046	1.04735	0.752022	4.09155	1.9544	1.81531	0.322543	5.96239	2.22011	1.61187	0.315956	2.00167	5.08295	3.65695	1.60206	1.7077	2.90716	4.10541	4.03908
TRINITY_GG_10139_c0_g1_i6	TRINITY_GG_10139_c0_g1::TRINITY_GG_10139_c0_g1_i6::g.23306::m.23306	4155.Migut.M01109.1.p	0	1625	COG0058@1|root,KOG2099@2759|Eukaryota,37PPE@33090|Viridiplantae,3G80Q@35493|Streptophyta,44IB5@71274|asterids	35493|Streptophyta	G	Phosphorylase is an important allosteric enzyme in carbohydrate metabolism. Enzymes from different sources differ in their regulatory mechanisms and in their natural substrates. However, all known phosphorylases share catalytic and structural properties	-	GO:0000272,GO:0003674,GO:0003824,GO:0004645,GO:0005488,GO:0005575,GO:0005622,GO:0005623,GO:0005737,GO:0005975,GO:0005976,GO:0005977,GO:0005980,GO:0006073,GO:0006091,GO:0006112,GO:0008144,GO:0008150,GO:0008152,GO:0008184,GO:0009056,GO:0009057,GO:0009251,GO:0009987,GO:0010033,GO:0010243,GO:0014070,GO:0014074,GO:0015980,GO:0016052,GO:0016740,GO:0016757,GO:0016758,GO:0019842,GO:0030170,GO:0036094,GO:…	2.4.1.1	ko:K00688	ko00500,ko01100,ko01110,ko02026,ko04217,ko04910,ko04922,ko04931,map00500,map01100,map01110,map02026,map04217,map04910,map04922,map04931	-	R02111	-	ko00000,ko00001,ko01000	-	GT35	-	Phosphorylase	TRINITY_GG_10139_c0_g1_i6	decreasing	32.2714	17.5606	30.306	27.5127	19.4605	22.8633	15.8422	30.5584	22.4832	11.7589	24.788	16.882	9.60022	9.24624	15.6125	8.60719	8.81382	8.67125	8.29262	33.1052	15.7663	28.3031	18.5667	16.663	20.3128	13.9925
TRINITY_GG_10352_c0_g1_i10	TRINITY_GG_10352_c0_g1::TRINITY_GG_10352_c0_g1_i10::g.23795::m.23795	4155.Migut.M00216.1.p	9.72e-215	605	COG0372@1|root,KOG2617@2759|Eukaryota,37PZS@33090|Viridiplantae,3G8W8@35493|Streptophyta,44I0T@71274|asterids	35493|Streptophyta	H	citrate synthase	-	GO:0003674,GO:0003824,GO:0004108,GO:0005575,GO:0005622,GO:0005623,GO:0005737,GO:0005777,GO:0005911,GO:0006082,GO:0006629,GO:0006631,GO:0006635,GO:0008150,GO:0008152,GO:0009056,GO:0009062,GO:0009506,GO:0009514,GO:0009987,GO:0016042,GO:0016054,GO:0016740,GO:0016746,GO:0019395,GO:0019752,GO:0030054,GO:0030258,GO:0032787,GO:0034440,GO:0036440,GO:0042579,GO:0043226,GO:0043227,GO:0043229,GO:0043231,GO:…	2.3.3.1	ko:K01647	ko00020,ko00630,ko01100,ko01110,ko01120,ko01130,ko01200,ko01210,ko01230,map00020,map00630,map01100,map01110,map01120,map01130,map01200,map01210,map01230	M00009,M00010,M00012,M00740	R00351	RC00004,RC00067	br01601,ko00000,ko00001,ko00002,ko01000	-	-	-	Citrate_synt	TRINITY_GG_10352_c0_g1_i10	decreasing	13.6072	21.5773	13.3117	7.90516	8.79922	10.0112	10.9257	6.56516	2.6533	4.40958	13.5703	14.0852	9.00675	8.06358	14.096	12.8425	4.90419	4.59892	8.86453	5.28099	12.1093	1.92248	3.96041	5.28253	8.42501	6.1668
TRINITY_GG_10352_c0_g1_i11	TRINITY_GG_10352_c0_g1::TRINITY_GG_10352_c0_g1_i11::g.23788::m.23788	4155.Migut.M00216.1.p	2.21e-220	617	COG0372@1|root,KOG2617@2759|Eukaryota,37PZS@33090|Viridiplantae,3G8W8@35493|Streptophyta,44I0T@71274|asterids	35493|Streptophyta	H	citrate synthase	-	GO:0003674,GO:0003824,GO:0004108,GO:0005575,GO:0005622,GO:0005623,GO:0005737,GO:0005777,GO:0005911,GO:0006082,GO:0006629,GO:0006631,GO:0006635,GO:0008150,GO:0008152,GO:0009056,GO:0009062,GO:0009506,GO:0009514,GO:0009987,GO:0016042,GO:0016054,GO:0016740,GO:0016746,GO:0019395,GO:0019752,GO:0030054,GO:0030258,GO:0032787,GO:0034440,GO:0036440,GO:0042579,GO:0043226,GO:0043227,GO:0043229,GO:0043231,GO:…	2.3.3.1	ko:K01647	ko00020,ko00630,ko01100,ko01110,ko01120,ko01130,ko01200,ko01210,ko01230,map00020,map00630,map01100,map01110,map01120,map01130,map01200,map01210,map01230	M00009,M00010,M00012,M00740	R00351	RC00004,RC00067	br01601,ko00000,ko00001,ko00002,ko01000	-	-	-	Citrate_synt	TRINITY_GG_10352_c0_g1_i11	decreasing	3.39348	12.0169	8.683	1.41533	1.89859	8.11716	15.3984	6.42979	3.10715	0.752022	11.8996	12.1308	3.14189	1.75607	8.65063	10.315	3.56668	1.6851	4.64673	3.82872	12.6268	2.13609	0.799348	3.75804	9.42458	14.4613
TRINITY_GG_10352_c0_g1_i2	TRINITY_GG_10352_c0_g1::TRINITY_GG_10352_c0_g1_i2::g.23791::m.23791	4155.Migut.M00216.1.p	0	887	COG0372@1|root,KOG2617@2759|Eukaryota,37PZS@33090|Viridiplantae,3G8W8@35493|Streptophyta,44I0T@71274|asterids	35493|Streptophyta	H	citrate synthase	-	GO:0003674,GO:0003824,GO:0004108,GO:0005575,GO:0005622,GO:0005623,GO:0005737,GO:0005777,GO:0005911,GO:0006082,GO:0006629,GO:0006631,GO:0006635,GO:0008150,GO:0008152,GO:0009056,GO:0009062,GO:0009506,GO:0009514,GO:0009987,GO:0016042,GO:0016054,GO:0016740,GO:0016746,GO:0019395,GO:0019752,GO:0030054,GO:0030258,GO:0032787,GO:0034440,GO:0036440,GO:0042579,GO:0043226,GO:0043227,GO:0043229,GO:0043231,GO:…	2.3.3.1	ko:K01647	ko00020,ko00630,ko01100,ko01110,ko01120,ko01130,ko01200,ko01210,ko01230,map00020,map00630,map01100,map01110,map01120,map01130,map01200,map01210,map01230	M00009,M00010,M00012,M00740	R00351	RC00004,RC00067	br01601,ko00000,ko00001,ko00002,ko01000	-	-	-	Citrate_synt	TRINITY_GG_10352_c0_g1_i2	increasing	18.4313	10.7886	21.15	33.3466	35.9271	15.8961	24.89	24.5347	41.4403	28.2692	21.0033	18.3309	82.911	90.5988	17.8527	15.9165	30.7283	64.7009	71.3809	11.6512	7.2104	23.497	44.7998	65.5175	10.6384	6.96019
TRINITY_GG_10352_c0_g1_i5	TRINITY_GG_10352_c0_g1::TRINITY_GG_10352_c0_g1_i5::g.23792::m.23792	4155.Migut.M00216.1.p	2.21e-220	617	COG0372@1|root,KOG2617@2759|Eukaryota,37PZS@33090|Viridiplantae,3G8W8@35493|Streptophyta,44I0T@71274|asterids	35493|Streptophyta	H	citrate synthase	-	GO:0003674,GO:0003824,GO:0004108,GO:0005575,GO:0005622,GO:0005623,GO:0005737,GO:0005777,GO:0005911,GO:0006082,GO:0006629,GO:0006631,GO:0006635,GO:0008150,GO:0008152,GO:0009056,GO:0009062,GO:0009506,GO:0009514,GO:0009987,GO:0016042,GO:0016054,GO:0016740,GO:0016746,GO:0019395,GO:0019752,GO:0030054,GO:0030258,GO:0032787,GO:0034440,GO:0036440,GO:0042579,GO:0043226,GO:0043227,GO:0043229,GO:0043231,GO:…	2.3.3.1	ko:K01647	ko00020,ko00630,ko01100,ko01110,ko01120,ko01130,ko01200,ko01210,ko01230,map00020,map00630,map01100,map01110,map01120,map01130,map01200,map01210,map01230	M00009,M00010,M00012,M00740	R00351	RC00004,RC00067	br01601,ko00000,ko00001,ko00002,ko01000	-	-	-	Citrate_synt	TRINITY_GG_10352_c0_g1_i5	increasing	6.45427	5.17855	2.3988	4.93641	5.22111	6.25697	15.3301	6.22675	12.9523	11.8956	5.04624	6.43604	27.6137	30.3191	5.03184	6.55786	7.78497	16.6755	23.6983	7.26136	12.7993	8.97156	20.129	23.9664	2.14195	1.51465
TRINITY_GG_10352_c0_g1_i8	TRINITY_GG_10352_c0_g1::TRINITY_GG_10352_c0_g1_i8::g.23804::m.23804	4098.XP_009596417.1	2.66e-111	334	COG0372@1|root,KOG2617@2759|Eukaryota,37PZS@33090|Viridiplantae,3G8W8@35493|Streptophyta,44I0T@71274|asterids	35493|Streptophyta	H	citrate synthase	-	GO:0003674,GO:0003824,GO:0004108,GO:0005575,GO:0005622,GO:0005623,GO:0005737,GO:0005777,GO:0005911,GO:0006082,GO:0006629,GO:0006631,GO:0006635,GO:0008150,GO:0008152,GO:0009056,GO:0009062,GO:0009506,GO:0009514,GO:0009987,GO:0016042,GO:0016054,GO:0016740,GO:0016746,GO:0019395,GO:0019752,GO:0030054,GO:0030258,GO:0032787,GO:0034440,GO:0036440,GO:0042579,GO:0043226,GO:0043227,GO:0043229,GO:0043231,GO:…	2.3.3.1	ko:K01647	ko00020,ko00630,ko01100,ko01110,ko01120,ko01130,ko01200,ko01210,ko01230,map00020,map00630,map01100,map01110,map01120,map01130,map01200,map01210,map01230	M00009,M00010,M00012,M00740	R00351	RC00004,RC00067	br01601,ko00000,ko00001,ko00002,ko01000	-	-	-	Citrate_synt	TRINITY_GG_10352_c0_g1_i8	decreasing	5.556	10.5231	3.71646	2.86519	4.856	6.42608	11.5744	8.02032	3.91012	3.34992	9.68333	9.16547	4.85247	6.59422	9.30546	9.66601	5.4872	5.5819	6.57691	4.09277	11.7298	2.84812	3.12473	6.55884	4.2482	4.83247
TRINITY_GG_10370_c0_g1_i1	TRINITY_GG_10370_c0_g1::TRINITY_GG_10370_c0_g1_i1::g.23839::m.23839	4098.XP_009597456.1	2.25e-261	722	COG3425@1|root,KOG1393@2759|Eukaryota,37JII@33090|Viridiplantae,3GAR5@35493|Streptophyta,44P64@71274|asterids	35493|Streptophyta	I	This enzyme condenses acetyl-CoA with acetoacetyl-CoA to form HMG-CoA, which is the substrate for HMG-CoA reductase	-	GO:0003674,GO:0003824,GO:0004421,GO:0005575,GO:0005622,GO:0005623,GO:0005737,GO:0005829,GO:0005911,GO:0006084,GO:0006139,GO:0006163,GO:0006629,GO:0006637,GO:0006644,GO:0006720,GO:0006725,GO:0006732,GO:0006753,GO:0006790,GO:0006793,GO:0006796,GO:0006807,GO:0008150,GO:0008152,GO:0008299,GO:0008610,GO:0008654,GO:0009058,GO:0009117,GO:0009150,GO:0009240,GO:0009259,GO:0009506,GO:0009987,GO:0016740,GO:…	2.3.3.10	ko:K01641	ko00072,ko00280,ko00650,ko00900,ko01100,ko01110,ko01130,map00072,map00280,map00650,map00900,map01100,map01110,map01130	M00088,M00095	R01978	RC00004,RC00503	ko00000,ko00001,ko00002,ko01000	-	-	-	HMG_CoA_synt_C,HMG_CoA_synt_N	TRINITY_GG_10370_c0_g1_i1	decreasing	12.2764	3.25319	1.48658	0.448764	0.730225	4.16004	1.57057	1.38748	0.104735	0.444377	10.9449	3.84141	0.488738	0	4.54933	2.1518	1.68046	0.596807	0.0714881	2.90454	1.79398	1.67327	0.254338	0.0709064	5.03358	2.92112
TRINITY_GG_10370_c0_g1_i2	TRINITY_GG_10370_c0_g1::TRINITY_GG_10370_c0_g1_i2::g.23841::m.23841	4096.XP_009800463.1	1.14e-297	816	COG3425@1|root,KOG1393@2759|Eukaryota,37JII@33090|Viridiplantae,3GAR5@35493|Streptophyta,44P64@71274|asterids	35493|Streptophyta	I	This enzyme condenses acetyl-CoA with acetoacetyl-CoA to form HMG-CoA, which is the substrate for HMG-CoA reductase	-	GO:0003674,GO:0003824,GO:0004421,GO:0005575,GO:0005622,GO:0005623,GO:0005737,GO:0005829,GO:0005911,GO:0006084,GO:0006139,GO:0006163,GO:0006629,GO:0006637,GO:0006644,GO:0006720,GO:0006725,GO:0006732,GO:0006753,GO:0006790,GO:0006793,GO:0006796,GO:0006807,GO:0008150,GO:0008152,GO:0008299,GO:0008610,GO:0008654,GO:0009058,GO:0009117,GO:0009150,GO:0009240,GO:0009259,GO:0009506,GO:0009987,GO:0016740,GO:…	2.3.3.10	ko:K01641	ko00072,ko00280,ko00650,ko00900,ko01100,ko01110,ko01130,map00072,map00280,map00650,map00900,map01100,map01110,map01130	M00088,M00095	R01978	RC00004,RC00503	ko00000,ko00001,ko00002,ko01000	-	-	-	HMG_CoA_synt_C,HMG_CoA_synt_N	TRINITY_GG_10370_c0_g1_i2	decreasing	117.707	62.0098	49.7667	32.4491	17.9635	65.4784	58.9645	55.8377	45.8043	24.5774	127.077	71.6389	23.2151	5.69827	81.7157	50.072	65.1948	32.6137	16.4423	80.3041	36.3625	65.0794	41.8205	19.1447	91.2828	50.8491
TRINITY_GG_10417_c0_g1_i1	TRINITY_GG_10417_c0_g1::TRINITY_GG_10417_c0_g1_i1::g.23969::m.23969	4098.XP_009589015.1	1.88e-118	352	COG5398@1|root,KOG4480@2759|Eukaryota,37JGZ@33090|Viridiplantae,3GGFN@35493|Streptophyta,44HBK@71274|asterids	35493|Streptophyta	P	Heme oxygenase 2	HO2	GO:0005575,GO:0005622,GO:0005623,GO:0005737,GO:0009507,GO:0009536,GO:0043226,GO:0043227,GO:0043229,GO:0043231,GO:0044424,GO:0044444,GO:0044464	1.14.15.20	ko:K21480	ko00860,ko01100,ko01110,map00860,map01100,map01110	-	R11579	RC01270	ko00000,ko00001,ko01000	-	-	-	Heme_oxygenase	TRINITY_GG_10417_c0_g1_i1	decreasing	1.59693	2.52288	1.62173	0.552325	1.86207	5.30997	4.84827	3.75635	3.2468	1.60659	4.84167	4.44795	1.95495	2.07861	2.51592	2.66413	1.81764	0.631913	1.14381	2.1454	1.82848	1.49526	1.34436	1.52449	3.99831	3.49813
TRINITY_GG_10417_c0_g1_i2	TRINITY_GG_10417_c0_g1::TRINITY_GG_10417_c0_g1_i2::g.23968::m.23968	4098.XP_009589015.1	1.88e-118	352	COG5398@1|root,KOG4480@2759|Eukaryota,37JGZ@33090|Viridiplantae,3GGFN@35493|Streptophyta,44HBK@71274|asterids	35493|Streptophyta	P	Heme oxygenase 2	HO2	GO:0005575,GO:0005622,GO:0005623,GO:0005737,GO:0009507,GO:0009536,GO:0043226,GO:0043227,GO:0043229,GO:0043231,GO:0044424,GO:0044444,GO:0044464	1.14.15.20	ko:K21480	ko00860,ko01100,ko01110,map00860,map01100,map01110	-	R11579	RC01270	ko00000,ko00001,ko01000	-	-	-	Heme_oxygenase	TRINITY_GG_10417_c0_g1_i2	decreasing	3.92579	1.85897	1.31765	1.8641	1.20487	3.85565	2.52656	2.60576	1.04735	0.546925	3.10276	0.9772	0.558558	0.931792	2.58485	1.57115	1.06315	1.29893	0.822113	2.44246	1.93197	0.818833	0.835682	0.496345	3.89121	2.95718
TRINITY_GG_10423_c1_g1_i3	TRINITY_GG_10423_c1_g1::TRINITY_GG_10423_c1_g1_i3::g.23979::m.23979	4096.XP_009777811.1	1.42e-76	234	KOG3057@1|root,KOG3057@2759|Eukaryota,37VNC@33090|Viridiplantae,3GIVX@35493|Streptophyta,44R05@71274|asterids	35493|Streptophyta	C	Cytochrome c oxidase	-	GO:0003674,GO:0005488,GO:0005507,GO:0005575,GO:0005622,GO:0005623,GO:0005737,GO:0005739,GO:0006950,GO:0006970,GO:0008150,GO:0009507,GO:0009534,GO:0009535,GO:0009536,GO:0009579,GO:0009628,GO:0009651,GO:0016020,GO:0031976,GO:0031984,GO:0034357,GO:0042651,GO:0043167,GO:0043169,GO:0043226,GO:0043227,GO:0043229,GO:0043231,GO:0044422,GO:0044424,GO:0044434,GO:0044435,GO:0044436,GO:0044444,GO:0044446,GO:…	-	ko:K02267	ko00190,ko01100,ko04260,ko04714,ko04932,ko05010,ko05012,ko05016,map00190,map01100,map04260,map04714,map04932,map05010,map05012,map05016	M00154	-	-	ko00000,ko00001,ko00002	3.D.4.11,3.D.4.8	-	-	COX6B	TRINITY_GG_10423_c1_g1_i3	increasing	5.85542	10.7222	8.51407	13.8427	12.0487	5.58054	7.95526	8.69714	8.51848	17.5016	12.8884	13.2427	21.8536	24.9075	7.30651	11.5446	13.8895	12.884	15.3342	6.46921	10.5569	12.1401	19.148	14.0395	6.31876	11.1796
TRINITY_GG_10443_c0_g1_i1	TRINITY_GG_10443_c0_g1::TRINITY_GG_10443_c0_g1_i1::g.24032::m.24032	4081.Solyc06g066000.1.1	1.18e-66	211	2AXTC@1|root,2RH8G@2759|Eukaryota,37SZ1@33090|Viridiplantae,3GG3H@35493|Streptophyta,44DUU@71274|asterids	35493|Streptophyta	C	ATP synthase subunit b'	-	GO:0005575,GO:0005622,GO:0005623,GO:0005737,GO:0009507,GO:0009534,GO:0009535,GO:0009536,GO:0009579,GO:0016020,GO:0031976,GO:0031984,GO:0034357,GO:0042651,GO:0043226,GO:0043227,GO:0043229,GO:0043231,GO:0044422,GO:0044424,GO:0044434,GO:0044435,GO:0044436,GO:0044444,GO:0044446,GO:0044464,GO:0055035	-	ko:K02109	ko00190,ko00195,ko01100,map00190,map00195,map01100	M00157	-	-	ko00000,ko00001,ko00002,ko00194	3.A.2.1	-	-	ATP-synt_B,ubiquitin	TRINITY_GG_10443_c0_g1_i1	decreasing	126.357	176.237	69.1937	40.3197	30.3774	74.7793	72.8606	56.7852	26.7773	19.5184	118.962	88.1839	5.41103	7.20347	112.527	105.233	60.3592	17.2372	12.5104	146.184	143.449	52.7257	22.9268	15.6349	210.732	124.238
TRINITY_GG_10494_c0_g1_i1	TRINITY_GG_10494_c0_g1::TRINITY_GG_10494_c0_g1_i1::g.24130::m.24130	4155.Migut.E00153.1.p	0	1414	COG1877@1|root,KOG1050@2759|Eukaryota,37ITE@33090|Viridiplantae,3G7XC@35493|Streptophyta,44CJZ@71274|asterids	35493|Streptophyta	G	Glycosyltransferase family 20	-	GO:0003674,GO:0003824,GO:0005575,GO:0005622,GO:0005623,GO:0005737,GO:0005975,GO:0005984,GO:0005991,GO:0005992,GO:0006793,GO:0006796,GO:0006950,GO:0008150,GO:0008152,GO:0009058,GO:0009311,GO:0009312,GO:0009987,GO:0016051,GO:0016311,GO:0016787,GO:0016788,GO:0016791,GO:0033554,GO:0034637,GO:0042578,GO:0044237,GO:0044238,GO:0044249,GO:0044262,GO:0044424,GO:0044464,GO:0046351,GO:0050896,GO:0051716,GO:…	2.4.1.15,3.1.3.12	ko:K16055	ko00500,ko01100,map00500,map01100	-	R02737,R02778	RC00005,RC00017,RC00049,RC02748	ko00000,ko00001,ko01000,ko01003	-	GT20	-	Glyco_transf_20,Trehalose_PPase	TRINITY_GG_10494_c0_g1_i1	increasing	13.6072	30.4074	47.5707	297.22	327.287	3.82183	17.8908	20.2369	158.988	259.55	13.6044	20.7234	888.177	808.903	2.72271	8.43641	5.59009	209.198	275.908	3.03657	7.07241	13.5285	152.748	325.992	4.5338	16.9497
TRINITY_GG_10506_c0_g1_i2	TRINITY_GG_10506_c0_g1::TRINITY_GG_10506_c0_g1_i2::g.24153::m.24153	4155.Migut.M01468.1.p	1.22e-285	786	COG0205@1|root,KOG2440@2759|Eukaryota,37JM8@33090|Viridiplantae,3GB5J@35493|Streptophyta,44C2T@71274|asterids	35493|Streptophyta	G	Catalyzes the phosphorylation of D-fructose 6-phosphate to fructose 1,6-bisphosphate by ATP, the first committing step of glycolysis	-	GO:0003674,GO:0003824,GO:0003872,GO:0005575,GO:0005622,GO:0005623,GO:0005737,GO:0005829,GO:0005975,GO:0006082,GO:0006090,GO:0006091,GO:0006096,GO:0006139,GO:0006163,GO:0006164,GO:0006165,GO:0006725,GO:0006732,GO:0006733,GO:0006753,GO:0006754,GO:0006757,GO:0006793,GO:0006796,GO:0006807,GO:0008150,GO:0008152,GO:0008443,GO:0009056,GO:0009058,GO:0009108,GO:0009117,GO:0009123,GO:0009124,GO:0009126,GO:…	2.7.1.11	ko:K00850	ko00010,ko00030,ko00051,ko00052,ko00680,ko01100,ko01110,ko01120,ko01130,ko01200,ko01230,ko03018,ko04152,ko05230,map00010,map00030,map00051,map00052,map00680,map01100,map01110,map01120,map01130,map01200,map01230,map03018,map04152,map05230	M00001,M00345	R00756,R03236,R03237,R03238,R03239,R04779	RC00002,RC00017	ko00000,ko00001,ko00002,ko01000,ko01009,ko03019	-	-	-	PFK	TRINITY_GG_10506_c0_g1_i2	increasing	8.01794	1.89216	5.60847	8.80269	13.3996	5.41144	1.53642	0.372251	1.36156	1.12803	4.60299	1.9881	0.802927	0.322543	0.275717	0.204933	0.034295	1.33404	2.03741	0.231043	0	0.106804	0.327006	1.41813	4.81939	2.63261
TRINITY_GG_10521_c0_g1_i1	TRINITY_GG_10521_c0_g1::TRINITY_GG_10521_c0_g1_i1::g.24221::m.24221	29760.VIT_19s0085g01150.t01	1.04e-206	579	COG0538@1|root,KOG1526@2759|Eukaryota,37I2G@33090|Viridiplantae,3GX4X@35493|Streptophyta	35493|Streptophyta	C	Belongs to the isocitrate and isopropylmalate dehydrogenases family	-	GO:0005575,GO:0005622,GO:0005623,GO:0005737,GO:0005777,GO:0005886,GO:0016020,GO:0042579,GO:0043226,GO:0043227,GO:0043229,GO:0043231,GO:0044424,GO:0044444,GO:0044464,GO:0071944	1.1.1.42	ko:K00031	ko00020,ko00480,ko00720,ko01100,ko01110,ko01120,ko01130,ko01200,ko01210,ko01230,ko04146,map00020,map00480,map00720,map01100,map01110,map01120,map01130,map01200,map01210,map01230,map04146	M00009,M00010,M00173,M00740	R00267,R00268,R01899	RC00001,RC00084,RC00114,RC00626,RC02801	br01601,ko00000,ko00001,ko00002,ko01000	-	-	-	Iso_dh	TRINITY_GG_10521_c0_g1_i1	increasing	2.96098	1.5602	2.22987	1.82958	4.16228	0.947001	2.49242	1.69205	1.22191	2.76881	1.39795	0.842414	1.81531	2.32948	2.10234	1.09298	1.95482	2.21169	3.03825	1.02319	1.72498	1.56646	1.67136	2.1981	1.35657	1.80316
TRINITY_GG_10521_c0_g1_i3	TRINITY_GG_10521_c0_g1::TRINITY_GG_10521_c0_g1_i3::g.24219::m.24219	29760.VIT_19s0085g01150.t01	1.03e-281	772	COG0538@1|root,KOG1526@2759|Eukaryota,37I2G@33090|Viridiplantae,3GX4X@35493|Streptophyta	35493|Streptophyta	C	Belongs to the isocitrate and isopropylmalate dehydrogenases family	-	GO:0005575,GO:0005622,GO:0005623,GO:0005737,GO:0005777,GO:0005886,GO:0016020,GO:0042579,GO:0043226,GO:0043227,GO:0043229,GO:0043231,GO:0044424,GO:0044444,GO:0044464,GO:0071944	1.1.1.42	ko:K00031	ko00020,ko00480,ko00720,ko01100,ko01110,ko01120,ko01130,ko01200,ko01210,ko01230,ko04146,map00020,map00480,map00720,map01100,map01110,map01120,map01130,map01200,map01210,map01230,map04146	M00009,M00010,M00173,M00740	R00267,R00268,R01899	RC00001,RC00084,RC00114,RC00626,RC02801	br01601,ko00000,ko00001,ko00002,ko01000	-	-	-	Iso_dh	TRINITY_GG_10521_c0_g1_i3	increasing	25.5842	32.1003	41.4892	86.3354	81.3471	15.5917	33.1184	34.0102	43.535	53.5987	14.866	19.6788	64.0596	41.0705	21.7472	26.4705	44.9951	59.1892	57.1548	15.2819	19.8372	48.5604	67.0363	70.6582	15.9218	23.4771
TRINITY_GG_10521_c0_g1_i5	TRINITY_GG_10521_c0_g1::TRINITY_GG_10521_c0_g1_i5::g.24220::m.24220	29760.VIT_19s0085g01150.t01	2.46e-225	628	COG0538@1|root,KOG1526@2759|Eukaryota,37I2G@33090|Viridiplantae,3GX4X@35493|Streptophyta	35493|Streptophyta	C	Belongs to the isocitrate and isopropylmalate dehydrogenases family	-	GO:0005575,GO:0005622,GO:0005623,GO:0005737,GO:0005777,GO:0005886,GO:0016020,GO:0042579,GO:0043226,GO:0043227,GO:0043229,GO:0043231,GO:0044424,GO:0044444,GO:0044464,GO:0071944	1.1.1.42	ko:K00031	ko00020,ko00480,ko00720,ko01100,ko01110,ko01120,ko01130,ko01200,ko01210,ko01230,ko04146,map00020,map00480,map00720,map01100,map01110,map01120,map01130,map01200,map01210,map01230,map04146	M00009,M00010,M00173,M00740	R00267,R00268,R01899	RC00001,RC00084,RC00114,RC00626,RC02801	br01601,ko00000,ko00001,ko00002,ko01000	-	-	-	Iso_dh	TRINITY_GG_10521_c0_g1_i5	increasing	3.49329	1.95855	3.34481	8.38844	8.1055	2.6719	3.17527	4.16244	5.96992	13.7073	5.38721	6.16647	15.8142	8.52948	7.30651	6.72863	10.1513	11.9361	12.9751	4.2908	3.48445	10.3244	16.4593	13.9686	3.42712	5.95042
TRINITY_GG_10532_c0_g1_i2	TRINITY_GG_10532_c0_g1::TRINITY_GG_10532_c0_g1_i2::g.24243::m.24243	4432.XP_010252966.1	1.45e-208	592	COG1208@1|root,KOG1322@2759|Eukaryota,37N08@33090|Viridiplantae,3G9K1@35493|Streptophyta	35493|Streptophyta	M	This protein plays a role in synthesis of starch. It catalyzes the synthesis of the activated glycosyl donor, ADP- glucose from Glc-1-P and ATP	-	GO:0000003,GO:0000271,GO:0003006,GO:0003674,GO:0003824,GO:0005575,GO:0005576,GO:0005622,GO:0005623,GO:0005737,GO:0005975,GO:0005976,GO:0005982,GO:0006073,GO:0007275,GO:0008150,GO:0008152,GO:0008878,GO:0009058,GO:0009059,GO:0009250,GO:0009314,GO:0009416,GO:0009501,GO:0009507,GO:0009532,GO:0009536,GO:0009570,GO:0009628,GO:0009648,GO:0009791,GO:0009987,GO:0010228,GO:0016051,GO:0016740,GO:0016772,GO:…	2.7.7.27	ko:K00975	ko00500,ko00520,ko01100,ko01110,ko02026,map00500,map00520,map01100,map01110,map02026	M00565	R00948	RC00002	ko00000,ko00001,ko00002,ko01000	-	-	-	NTP_transferase	TRINITY_GG_10532_c0_g1_i2	decreasing	8.68333	5.90885	3.98674	0.655886	0.657203	8.38773	2.90213	2.6396	0.558589	2.93972	6.20552	6.57083	0	0	6.20364	4.23528	5.00707	1.05319	1.50125	10.628	8.90088	3.56014	0.290672	0.815424	8.03232	9.88131
TRINITY_GG_10532_c0_g1_i5	TRINITY_GG_10532_c0_g1::TRINITY_GG_10532_c0_g1_i5::g.24242::m.24242	3656.XP_008462018.1	1.57999999987376e-314	864	COG1208@1|root,KOG1322@2759|Eukaryota,37N08@33090|Viridiplantae,3G9K1@35493|Streptophyta,4JMPJ@91835|fabids	35493|Streptophyta	M	This protein plays a role in synthesis of starch. It catalyzes the synthesis of the activated glycosyl donor, ADP- glucose from Glc-1-P and ATP	-	GO:0000003,GO:0000271,GO:0003006,GO:0003674,GO:0003824,GO:0005575,GO:0005576,GO:0005622,GO:0005623,GO:0005737,GO:0005975,GO:0005976,GO:0005982,GO:0006073,GO:0007275,GO:0008150,GO:0008152,GO:0008878,GO:0009058,GO:0009059,GO:0009250,GO:0009314,GO:0009416,GO:0009501,GO:0009507,GO:0009532,GO:0009536,GO:0009570,GO:0009628,GO:0009648,GO:0009791,GO:0009987,GO:0010228,GO:0016051,GO:0016740,GO:0016772,GO:…	2.7.7.27	ko:K00975	ko00500,ko00520,ko01100,ko01110,ko02026,map00500,map00520,map01100,map01110,map02026	M00565	R00948	RC00002	ko00000,ko00001,ko00002,ko01000	-	-	-	NTP_transferase	TRINITY_GG_10532_c0_g1_i5	decreasing	42.6514	56.3997	28.2113	20.0908	14.2394	66.5607	33.1184	31.2014	18.4334	33.6701	57.8272	67.4942	10.5777	1.18266	79.4066	70.3945	33.129	31.0339	22.8047	87.1363	110.088	42.0097	16.75	13.1886	76.1107	83.7747
TRINITY_GG_1055_c0_g1_i5	TRINITY_GG_1055_c0_g1::TRINITY_GG_1055_c0_g1_i5::g.2726::m.2726	4155.Migut.M00239.1.p	0	1525	COG1877@1|root,KOG1050@2759|Eukaryota,37ITE@33090|Viridiplantae,3G7U5@35493|Streptophyta,44C55@71274|asterids	35493|Streptophyta	G	Glycosyltransferase family 20	-	GO:0003674,GO:0003824,GO:0005575,GO:0005622,GO:0005623,GO:0005737,GO:0005829,GO:0005975,GO:0005984,GO:0005991,GO:0005992,GO:0006793,GO:0006796,GO:0006950,GO:0008150,GO:0008152,GO:0009058,GO:0009311,GO:0009312,GO:0009987,GO:0016051,GO:0016311,GO:0016787,GO:0016788,GO:0016791,GO:0033554,GO:0034637,GO:0042578,GO:0044237,GO:0044238,GO:0044249,GO:0044262,GO:0044424,GO:0044444,GO:0044464,GO:0046351,GO:…	2.4.1.15,3.1.3.12	ko:K16055	ko00500,ko01100,map00500,map01100	-	R02737,R02778	RC00005,RC00017,RC00049,RC02748	ko00000,ko00001,ko01000,ko01003	-	GT20	-	Glyco_transf_20,Trehalose_PPase	TRINITY_GG_1055_c0_g1_i5	increasing	38.7589	25.428	40.1377	32.8634	50.276	30.507	26.2216	54.281	35.0863	50.1462	38.6992	33.9324	33.6531	52.3237	40.4615	24.7286	36.8329	32.2627	39.6402	44.4923	31.9121	58.2084	33.391	37.6159	47.1943	43.1676
TRINITY_GG_1055_c0_g1_i6	TRINITY_GG_1055_c0_g1::TRINITY_GG_1055_c0_g1_i6::g.2720::m.2720	4098.XP_009595385.1	1.11e-86	278	COG1877@1|root,KOG1050@2759|Eukaryota,37ITE@33090|Viridiplantae,3G7U5@35493|Streptophyta,44P4M@71274|asterids	35493|Streptophyta	G	Glycosyltransferase family 20	-	GO:0003674,GO:0003824,GO:0005575,GO:0005622,GO:0005623,GO:0005737,GO:0005829,GO:0005975,GO:0005984,GO:0005991,GO:0005992,GO:0006793,GO:0006796,GO:0006950,GO:0008150,GO:0008152,GO:0009058,GO:0009311,GO:0009312,GO:0009987,GO:0016051,GO:0016311,GO:0016787,GO:0016788,GO:0016791,GO:0033554,GO:0034637,GO:0042578,GO:0044237,GO:0044238,GO:0044249,GO:0044262,GO:0044424,GO:0044444,GO:0044464,GO:0046351,GO:…	2.4.1.15,3.1.3.12	ko:K16055	ko00500,ko01100,map00500,map01100	-	R02737,R02778	RC00005,RC00017,RC00049,RC02748	ko00000,ko00001,ko01000,ko01003	-	GT20	-	Glyco_transf_20,Trehalose_PPase	TRINITY_GG_1055_c0_g1_i6	decreasing	1.82982	2.05814	0.641934	0.207122	0.547669	0.879358	0.853568	1.28596	0.488765	0.23928	1.32975	0.640235	0.279279	1.29017	1.79216	1.05882	0.41154	0.491488	0.679137	0.528099	0.931488	0.142406	0.399674	0.460892	0.678284	1.19008
TRINITY_GG_1058_c0_g1_i11	TRINITY_GG_1058_c0_g1::TRINITY_GG_1058_c0_g1_i11::g.2731::m.2731	29730.Gorai.007G069000.1	1.92e-61	202	COG0372@1|root,KOG2617@2759|Eukaryota,37PZS@33090|Viridiplantae,3G8W8@35493|Streptophyta	35493|Streptophyta	C	citrate synthase	-	GO:0003674,GO:0003824,GO:0004108,GO:0005575,GO:0005622,GO:0005623,GO:0005737,GO:0005777,GO:0005911,GO:0006082,GO:0006629,GO:0006631,GO:0006635,GO:0008150,GO:0008152,GO:0009056,GO:0009062,GO:0009506,GO:0009514,GO:0009987,GO:0016042,GO:0016054,GO:0016740,GO:0016746,GO:0019395,GO:0019752,GO:0030054,GO:0030258,GO:0032787,GO:0034440,GO:0036440,GO:0042579,GO:0043226,GO:0043227,GO:0043229,GO:0043231,GO:…	2.3.3.1	ko:K01647	ko00020,ko00630,ko01100,ko01110,ko01120,ko01130,ko01200,ko01210,ko01230,map00020,map00630,map01100,map01110,map01120,map01130,map01200,map01210,map01230	M00009,M00010,M00012,M00740	R00351	RC00004,RC00067	br01601,ko00000,ko00001,ko00002,ko01000	-	-	-	Citrate_synt	TRINITY_GG_1058_c0_g1_i11	decreasing	3.06079	2.12453	1.85823	2.00218	0.401624	3.21304	3.48256	2.8088	1.39647	0.991302	2.52312	1.07829	0.558558	1.29017	1.93002	1.67362	0.891671	1.1234	0.643393	2.44246	1.93197	0.640826	0.399674	0.638158	2.39185	1.7671
TRINITY_GG_1058_c0_g1_i12	TRINITY_GG_1058_c0_g1::TRINITY_GG_1058_c0_g1_i12::g.2733::m.2733	29730.Gorai.007G069000.1	1.92e-61	202	COG0372@1|root,KOG2617@2759|Eukaryota,37PZS@33090|Viridiplantae,3G8W8@35493|Streptophyta	35493|Streptophyta	C	citrate synthase	-	GO:0003674,GO:0003824,GO:0004108,GO:0005575,GO:0005622,GO:0005623,GO:0005737,GO:0005777,GO:0005911,GO:0006082,GO:0006629,GO:0006631,GO:0006635,GO:0008150,GO:0008152,GO:0009056,GO:0009062,GO:0009506,GO:0009514,GO:0009987,GO:0016042,GO:0016054,GO:0016740,GO:0016746,GO:0019395,GO:0019752,GO:0030054,GO:0030258,GO:0032787,GO:0034440,GO:0036440,GO:0042579,GO:0043226,GO:0043227,GO:0043229,GO:0043231,GO:…	2.3.3.1	ko:K01647	ko00020,ko00630,ko01100,ko01110,ko01120,ko01130,ko01200,ko01210,ko01230,map00020,map00630,map01100,map01110,map01120,map01130,map01200,map01210,map01230	M00009,M00010,M00012,M00740	R00351	RC00004,RC00067	br01601,ko00000,ko00001,ko00002,ko01000	-	-	-	Citrate_synt	TRINITY_GG_1058_c0_g1_i12	decreasing	1.56366	4.41504	5.0679	0	1.49696	1.75872	7.81868	1.72589	0.558589	0	0.852406	1.75222	0.279279	0.609248	2.48146	4.50853	1.30321	0.912763	1.32253	0.528099	1.27648	0.142406	0	0.638158	0.321293	1.62284
TRINITY_GG_1058_c0_g1_i5	TRINITY_GG_1058_c0_g1::TRINITY_GG_1058_c0_g1_i5::g.2727::m.2727	29730.Gorai.007G069000.1	1.92e-61	202	COG0372@1|root,KOG2617@2759|Eukaryota,37PZS@33090|Viridiplantae,3G8W8@35493|Streptophyta	35493|Streptophyta	C	citrate synthase	-	GO:0003674,GO:0003824,GO:0004108,GO:0005575,GO:0005622,GO:0005623,GO:0005737,GO:0005777,GO:0005911,GO:0006082,GO:0006629,GO:0006631,GO:0006635,GO:0008150,GO:0008152,GO:0009056,GO:0009062,GO:0009506,GO:0009514,GO:0009987,GO:0016042,GO:0016054,GO:0016740,GO:0016746,GO:0019395,GO:0019752,GO:0030054,GO:0030258,GO:0032787,GO:0034440,GO:0036440,GO:0042579,GO:0043226,GO:0043227,GO:0043229,GO:0043231,GO:…	2.3.3.1	ko:K01647	ko00020,ko00630,ko01100,ko01110,ko01120,ko01130,ko01200,ko01210,ko01230,map00020,map00630,map01100,map01110,map01120,map01130,map01200,map01210,map01230	M00009,M00010,M00012,M00740	R00351	RC00004,RC00067	br01601,ko00000,ko00001,ko00002,ko01000	-	-	-	Citrate_synt	TRINITY_GG_1058_c0_g1_i5	decreasing	1.39732	1.5934	0.844649	0.207122	0.401624	0.980823	2.5607	0.372251	0.38403	0	0.102289	0.202179	0.139639	0.107514	0.275717	0.990509	0.20577	0.105319	0.214464	0.462087	1.58698	0.213609	0	0.177266	0	2.01954
TRINITY_GG_10630_c0_g1_i1	TRINITY_GG_10630_c0_g1::TRINITY_GG_10630_c0_g1_i1::g.24467::m.24467	4155.Migut.A00442.1.p	0	1753	COG0474@1|root,KOG0205@2759|Eukaryota,37I59@33090|Viridiplantae,3GG2J@35493|Streptophyta,44HF5@71274|asterids	35493|Streptophyta	P	plasma membrane ATPase	-	GO:0005575,GO:0005623,GO:0005886,GO:0016020,GO:0044464,GO:0071944	3.6.3.6	ko:K01535	ko00190,map00190	-	-	-	ko00000,ko00001,ko01000	3.A.3.3	-	-	Cation_ATPase_N,E1-E2_ATPase,Hydrolase	TRINITY_GG_10630_c0_g1_i1	decreasing	66.1064	4.68061	4.18946	1.79506	0.547669	103.122	16.6958	16.5821	6.70306	3.31573	50.5306	7.27846	8.134	20.4994	50.215	18.3073	2.81219	4.52871	6.57691	46.5387	4.17444	4.48578	2.47071	25.6327	69.1136	5.1931
TRINITY_GG_10695_c0_g1_i1	TRINITY_GG_10695_c0_g1::TRINITY_GG_10695_c0_g1_i1::g.24646::m.24646	4155.Migut.J00613.1.p	0	893	COG1208@1|root,KOG1322@2759|Eukaryota,37JN6@33090|Viridiplantae,3GB0H@35493|Streptophyta,44GPR@71274|asterids	35493|Streptophyta	H	This protein plays a role in synthesis of starch. It catalyzes the synthesis of the activated glycosyl donor, ADP- glucose from Glc-1-P and ATP	-	GO:0005575,GO:0005622,GO:0005623,GO:0005737,GO:0009501,GO:0009507,GO:0009536,GO:0043226,GO:0043227,GO:0043229,GO:0043231,GO:0044424,GO:0044444,GO:0044464	2.7.7.27	ko:K00975	ko00500,ko00520,ko01100,ko01110,ko02026,map00500,map00520,map01100,map01110,map02026	M00565	R00948	RC00002	ko00000,ko00001,ko00002,ko01000	-	-	-	NTP_transferase	TRINITY_GG_10695_c0_g1_i1	increasing	62.4135	63.9351	58.1119	109.913	211.692	122.907	136.503	75.6008	153.856	294.998	96.5265	111.401	363.342	91.2798	83.2321	87.5405	102.748	216.36	209.031	82.5815	71.1381	68.8176	103.152	136.211	92.3181	79.7717
TRINITY_GG_10727_c0_g1_i1	TRINITY_GG_10727_c0_g1::TRINITY_GG_10727_c0_g1_i1::g.24713::m.24713	29760.VIT_01s0011g05500.t01	6.11e-304	835	28N95@1|root,2QUUJ@2759|Eukaryota,37PQG@33090|Viridiplantae,3GABE@35493|Streptophyta	35493|Streptophyta	G	Belongs to the glycosyl hydrolase 17 family	-	-	3.2.1.39	ko:K19891	ko00500,map00500	-	R00308	RC00467	ko00000,ko00001,ko00537,ko01000	-	CBM43,GH17	-	Glyco_hydro_17,X8	TRINITY_GG_10727_c0_g1_i1	decreasing	2.26232	0.564329	0.540576	0.103561	0.146045	1.75872	0.443855	1.86126	0.139647	0.170914	1.32975	0.673931	0.0349099	0.0358381	3.37754	0.409866	0.61731	0.315956	0.285953	1.78233	0.517493	0.605225	0.254338	0.212719	1.82066	0.757327
TRINITY_GG_10749_c0_g1_i1	TRINITY_GG_10749_c0_g1::TRINITY_GG_10749_c0_g1_i1::g.24783::m.24783	4155.Migut.L00414.1.p	0	893	2CMPX@1|root,2QR9R@2759|Eukaryota,37MS9@33090|Viridiplantae,3G8PJ@35493|Streptophyta,44BNK@71274|asterids	35493|Streptophyta	G	Glycosyl hydrolase family 9	GH9B6	GO:0003674,GO:0003824,GO:0004553,GO:0005575,GO:0005622,GO:0005623,GO:0005737,GO:0008150,GO:0008810,GO:0009507,GO:0009536,GO:0009825,GO:0009987,GO:0016043,GO:0016049,GO:0016787,GO:0016798,GO:0040007,GO:0042545,GO:0042547,GO:0043226,GO:0043227,GO:0043229,GO:0043231,GO:0044424,GO:0044444,GO:0044464,GO:0045229,GO:0071554,GO:0071555,GO:0071840	3.2.1.4	ko:K01179	ko00500,ko01100,map00500,map01100	-	R06200,R11307,R11308	-	ko00000,ko00001,ko01000	-	GH5,GH9	-	Glyco_hydro_9	TRINITY_GG_10749_c0_g1_i1	decreasing	15.9028	0	0.371646	0.103561	0.109534	12.6831	0.170714	0.846025	0.349118	0.307645	13.2634	0.370662	0.907657	0.537572	12.2694	0.204933	0	0	0.142976	10.628	0.0689991	0.142406	0.218004	0	13.6014	0.144253
TRINITY_GG_10767_c0_g1_i1	TRINITY_GG_10767_c0_g1::TRINITY_GG_10767_c0_g1_i1::g.24818::m.24818	4155.Migut.M00657.1.p	6.35e-217	602	COG0022@1|root,KOG0524@2759|Eukaryota,37RM2@33090|Viridiplantae,3GFJU@35493|Streptophyta,44HC5@71274|asterids	35493|Streptophyta	C	Pyruvate dehydrogenase E1	-	GO:0000003,GO:0003006,GO:0003674,GO:0003824,GO:0004738,GO:0004739,GO:0005488,GO:0005575,GO:0005622,GO:0005623,GO:0005737,GO:0006082,GO:0006629,GO:0006631,GO:0006633,GO:0008150,GO:0008152,GO:0008270,GO:0008610,GO:0009058,GO:0009507,GO:0009526,GO:0009532,GO:0009536,GO:0009570,GO:0009856,GO:0009941,GO:0009987,GO:0010240,GO:0016053,GO:0016491,GO:0016624,GO:0016903,GO:0019752,GO:0022414,GO:0031967,GO:…	1.2.4.1	ko:K00162	ko00010,ko00020,ko00620,ko01100,ko01110,ko01120,ko01130,ko01200,ko04066,ko04922,ko05230,map00010,map00020,map00620,map01100,map01110,map01120,map01130,map01200,map04066,map04922,map05230	M00307	R00014,R00209,R01699,R03270	RC00004,RC00027,RC00627,RC02742,RC02744,RC02882	br01601,ko00000,ko00001,ko00002,ko01000	-	-	-	Transket_pyr,Transketolase_C	TRINITY_GG_10767_c0_g1_i1	increasing	6.65389	19.6187	22.9407	12.9106	23.3307	2.46897	7.9894	14.1117	17.037	17.8776	2.79589	10.9177	20.7016	17.6682	5.99685	15.165	20.8514	25.5925	34.2786	2.50847	2.38047	13.5642	16.859	15.0322	6.64005	13.127
TRINITY_GG_10767_c0_g1_i2	TRINITY_GG_10767_c0_g1::TRINITY_GG_10767_c0_g1_i2::g.24819::m.24819	4155.Migut.M00657.1.p	6.98e-250	690	COG0022@1|root,KOG0524@2759|Eukaryota,37RM2@33090|Viridiplantae,3GFJU@35493|Streptophyta,44HC5@71274|asterids	35493|Streptophyta	C	Pyruvate dehydrogenase E1	-	GO:0000003,GO:0003006,GO:0003674,GO:0003824,GO:0004738,GO:0004739,GO:0005488,GO:0005575,GO:0005622,GO:0005623,GO:0005737,GO:0006082,GO:0006629,GO:0006631,GO:0006633,GO:0008150,GO:0008152,GO:0008270,GO:0008610,GO:0009058,GO:0009507,GO:0009526,GO:0009532,GO:0009536,GO:0009570,GO:0009856,GO:0009941,GO:0009987,GO:0010240,GO:0016053,GO:0016491,GO:0016624,GO:0016903,GO:0019752,GO:0022414,GO:0031967,GO:…	1.2.4.1	ko:K00162	ko00010,ko00020,ko00620,ko01100,ko01110,ko01120,ko01130,ko01200,ko04066,ko04922,ko05230,map00010,map00020,map00620,map01100,map01110,map01120,map01130,map01200,map04066,map04922,map05230	M00307	R00014,R00209,R01699,R03270	RC00004,RC00027,RC00627,RC02742,RC02744,RC02882	br01601,ko00000,ko00001,ko00002,ko01000	-	-	-	Transket_pyr,Transketolase_C	TRINITY_GG_10767_c0_g1_i2	increasing	21.5919	153.73	185.35	379.724	281.757	40.5858	198.677	218.748	428.088	281.564	23.8333	102.168	411.238	279.394	89.4013	363.756	538.946	633.738	487.37	22.3782	41.8479	217.81	240.931	194.213	28.7021	127.555
TRINITY_GG_10771_c2_g1_i1	TRINITY_GG_10771_c2_g1::TRINITY_GG_10771_c2_g1_i1::g.24827::m.24827	29760.VIT_19s0014g04930.t01	5.07e-208	597	28MUD@1|root,2QUCN@2759|Eukaryota,37ICK@33090|Viridiplantae,3GA96@35493|Streptophyta	35493|Streptophyta	S	synthase	-	-	4.2.3.73,4.2.3.75,4.2.3.86	ko:K14181,ko:K15803	ko00909,map00909	-	R07648,R08691,R09886	RC02337,RC02425,RC02696	ko00000,ko00001,ko01000	-	-	-	Terpene_synth,Terpene_synth_C	TRINITY_GG_10771_c2_g1_i1	decreasing	387.323	448.177	39.9012	0.414244	0.58418	137.89	128.24	36.819	1.4663	0.649474	420.202	440.246	0.174549	0	48.6641	328.815	68.7615	0.175531	0.500417	215.167	486.996	41.3333	0.617678	0.248172	347.567	532.401
TRINITY_GG_1077_c0_g1_i5	TRINITY_GG_1077_c0_g1::TRINITY_GG_1077_c0_g1_i5::g.2791::m.2791	4096.XP_009795584.1	0	1118	COG2352@1|root,2QPVS@2759|Eukaryota,37I3E@33090|Viridiplantae,3GA9N@35493|Streptophyta,44BFP@71274|asterids	35493|Streptophyta	C	phosphoenolpyruvate	-	GO:0003674,GO:0003824,GO:0004611,GO:0005575,GO:0005576,GO:0005622,GO:0005623,GO:0005737,GO:0005829,GO:0005886,GO:0005911,GO:0007275,GO:0008150,GO:0008152,GO:0008964,GO:0009506,GO:0009507,GO:0009536,GO:0015977,GO:0016020,GO:0016829,GO:0016830,GO:0016831,GO:0030054,GO:0032501,GO:0032502,GO:0043226,GO:0043227,GO:0043229,GO:0043231,GO:0044424,GO:0044444,GO:0044464,GO:0048046,GO:0048366,GO:0048367,GO:…	4.1.1.31	ko:K01595	ko00620,ko00680,ko00710,ko00720,ko01100,ko01120,ko01200,map00620,map00680,map00710,map00720,map01100,map01120,map01200	M00168,M00170,M00171,M00172,M00173,M00346,M00374	R00345	RC02741	ko00000,ko00001,ko00002,ko01000	-	-	-	PEPcase	TRINITY_GG_1077_c0_g1_i5	decreasing	9.44852	3.1536	4.25703	3.65916	3.17648	9.47001	4.40441	3.11337	2.30418	0.888753	2.35264	0.943504	2.8277	0.788439	1.7577	1.74193	0.651605	1.54468	0.142976	2.97056	1.20748	1.03244	2.14371	0.921783	1.92776	0.432758
TRINITY_GG_10787_c0_g1_i1	TRINITY_GG_10787_c0_g1::TRINITY_GG_10787_c0_g1_i1::g.24870::m.24870	4081.Solyc07g056540.2.1	2.34e-156	445	COG1304@1|root,KOG0538@2759|Eukaryota,37QEA@33090|Viridiplantae,3GADE@35493|Streptophyta,44PDM@71274|asterids	35493|Streptophyta	C	Glycolate oxidase	-	GO:0003674,GO:0003824,GO:0003973,GO:0005575,GO:0005576,GO:0005622,GO:0005623,GO:0005634,GO:0005737,GO:0005777,GO:0005829,GO:0005840,GO:0005911,GO:0006950,GO:0006952,GO:0008150,GO:0008152,GO:0008891,GO:0009058,GO:0009506,GO:0009507,GO:0009532,GO:0009536,GO:0009570,GO:0009605,GO:0009607,GO:0009617,GO:0009719,GO:0009725,GO:0009735,GO:0009987,GO:0010033,GO:0016020,GO:0016491,GO:0016614,GO:0016899,GO:…	1.1.3.15	ko:K11517	ko00630,ko01100,ko01110,ko01120,ko01130,ko01200,ko04146,map00630,map01100,map01110,map01120,map01130,map01200,map04146	M00532	R00475	RC00042	ko00000,ko00001,ko00002,ko01000	-	-	-	FMN_dh	TRINITY_GG_10787_c0_g1_i1	decreasing	16.7013	31.4364	12.2305	2.96875	0.985804	6.08787	10.9257	9.06939	2.86277	0.615291	33.7894	16.7135	0.663288	0.250867	14.096	21.1423	12.9635	3.72126	2.07316	4.7859	8.41789	7.19149	2.94306	1.02814	14.9223	16.4448
TRINITY_GG_10787_c0_g1_i2	TRINITY_GG_10787_c0_g1::TRINITY_GG_10787_c0_g1_i2::g.24873::m.24873	4096.XP_009799036.1	3.58e-245	676	COG1304@1|root,KOG0538@2759|Eukaryota,37QEA@33090|Viridiplantae,3GADE@35493|Streptophyta,44PDM@71274|asterids	35493|Streptophyta	C	Glycolate oxidase	-	GO:0003674,GO:0003824,GO:0003973,GO:0005575,GO:0005576,GO:0005622,GO:0005623,GO:0005634,GO:0005737,GO:0005777,GO:0005829,GO:0005840,GO:0005911,GO:0006950,GO:0006952,GO:0008150,GO:0008152,GO:0008891,GO:0009058,GO:0009506,GO:0009507,GO:0009532,GO:0009536,GO:0009570,GO:0009605,GO:0009607,GO:0009617,GO:0009719,GO:0009725,GO:0009735,GO:0009987,GO:0010033,GO:0016020,GO:0016491,GO:0016614,GO:0016899,GO:…	1.1.3.15	ko:K11517	ko00630,ko01100,ko01110,ko01120,ko01130,ko01200,ko04146,map00630,map01100,map01110,map01120,map01130,map01200,map04146	M00532	R00475	RC00042	ko00000,ko00001,ko00002,ko01000	-	-	-	FMN_dh	TRINITY_GG_10787_c0_g1_i2	decreasing	235.88	660.265	228.123	75.7721	30.706	78.9393	324.697	181.422	45.525	39.6863	500.669	514.58	0.942567	0.931792	256.968	521.042	208.239	55.819	37.9959	185.858	435.212	145.183	54.501	25.3136	391.085	542.859
TRINITY_GG_10789_c0_g1_i1	TRINITY_GG_10789_c0_g1::TRINITY_GG_10789_c0_g1_i1::g.24881::m.24881	4096.XP_009776321.1	9.32e-161	478	COG1877@1|root,KOG1050@2759|Eukaryota,37MHJ@33090|Viridiplantae,3G81Y@35493|Streptophyta,44GQA@71274|asterids	35493|Streptophyta	G	Trehalose-phosphatase	TPS2	GO:0000003,GO:0003006,GO:0003674,GO:0003824,GO:0003825,GO:0005575,GO:0005622,GO:0005623,GO:0005737,GO:0005975,GO:0005984,GO:0005991,GO:0005992,GO:0006793,GO:0006796,GO:0006950,GO:0007154,GO:0007165,GO:0007275,GO:0008150,GO:0008152,GO:0008194,GO:0009058,GO:0009311,GO:0009312,GO:0009743,GO:0009756,GO:0009790,GO:0009791,GO:0009793,GO:0009832,GO:0009987,GO:0010033,GO:0010154,GO:0010182,GO:0016051,GO:…	2.4.1.15,3.1.3.12	ko:K16055	ko00500,ko01100,map00500,map01100	-	R02737,R02778	RC00005,RC00017,RC00049,RC02748	ko00000,ko00001,ko01000,ko01003	-	GT20	-	Glyco_transf_20,Trehalose_PPase	TRINITY_GG_10789_c0_g1_i1	decreasing	0.865006	0.0331958	0.0675719	0.0345203	0.146045	1.69107	0.409713	0.33841	0.139647	0.170914	0.647829	0.303269	0.209459	0.143353	0.689293	0	0.034295	0.0702125	0.0714881	0.561105	0.103499	0	0.18167	0	0.749683	0
TRINITY_GG_10789_c2_g1_i1	TRINITY_GG_10789_c2_g1::TRINITY_GG_10789_c2_g1_i1::g.24883::m.24883	4098.XP_009590246.1	4.11e-109	341	COG1877@1|root,KOG1050@2759|Eukaryota,37MHJ@33090|Viridiplantae,3G81Y@35493|Streptophyta,44GQA@71274|asterids	35493|Streptophyta	G	Trehalose-phosphatase	TPS2	GO:0000003,GO:0003006,GO:0003674,GO:0003824,GO:0003825,GO:0005575,GO:0005622,GO:0005623,GO:0005737,GO:0005975,GO:0005984,GO:0005991,GO:0005992,GO:0006793,GO:0006796,GO:0006950,GO:0007154,GO:0007165,GO:0007275,GO:0008150,GO:0008152,GO:0008194,GO:0009058,GO:0009311,GO:0009312,GO:0009743,GO:0009756,GO:0009790,GO:0009791,GO:0009793,GO:0009832,GO:0009987,GO:0010033,GO:0010154,GO:0010182,GO:0016051,GO:…	2.4.1.15,3.1.3.12	ko:K16055	ko00500,ko01100,map00500,map01100	-	R02737,R02778	RC00005,RC00017,RC00049,RC02748	ko00000,ko00001,ko01000,ko01003	-	GT20	-	Glyco_transf_20,Trehalose_PPase	TRINITY_GG_10789_c2_g1_i1	decreasing	0.399233	0.0995874	0.0675719	0	0	0.744073	0.170714	0.101523	0.139647	0.0341828	0.340962	0.134786	0.314189	0.179191	0.275717	0.170777	0.034295	0.105319	0	0.396074	0.0344995	0	0.109002	0	0.249894	0.0360632
TRINITY_GG_10789_c3_g1_i1	TRINITY_GG_10789_c3_g1::TRINITY_GG_10789_c3_g1_i1::g.24884::m.24884	4155.Migut.M00691.1.p	1.56e-94	300	COG1877@1|root,KOG1050@2759|Eukaryota,37MHJ@33090|Viridiplantae,3G81Y@35493|Streptophyta,44GQA@71274|asterids	35493|Streptophyta	G	Trehalose-phosphatase	TPS2	GO:0000003,GO:0003006,GO:0003674,GO:0003824,GO:0003825,GO:0005575,GO:0005622,GO:0005623,GO:0005737,GO:0005975,GO:0005984,GO:0005991,GO:0005992,GO:0006793,GO:0006796,GO:0006950,GO:0007154,GO:0007165,GO:0007275,GO:0008150,GO:0008152,GO:0008194,GO:0009058,GO:0009311,GO:0009312,GO:0009743,GO:0009756,GO:0009790,GO:0009791,GO:0009793,GO:0009832,GO:0009987,GO:0010033,GO:0010154,GO:0010182,GO:0016051,GO:…	2.4.1.15,3.1.3.12	ko:K16055	ko00500,ko01100,map00500,map01100	-	R02737,R02778	RC00005,RC00017,RC00049,RC02748	ko00000,ko00001,ko01000,ko01003	-	GT20	-	Glyco_transf_20,Trehalose_PPase	TRINITY_GG_10789_c3_g1_i1	decreasing	0.299425	0	0.0675719	0.0690407	0.0365113	0.608787	0.136571	0.101523	0.0698236	0.136731	0.443251	0.168483	0.174549	0.250867	0.275717	0	0	0	0	0.165031	0	0	0.072668	0	0.285593	0
TRINITY_GG_10793_c0_g1_i1	TRINITY_GG_10793_c0_g1::TRINITY_GG_10793_c0_g1_i1::g.24901::m.24901	4155.Migut.H01995.1.p	4.94e-248	687	COG0407@1|root,KOG2872@2759|Eukaryota,37NMM@33090|Viridiplantae,3G9PW@35493|Streptophyta,44IA2@71274|asterids	35493|Streptophyta	H	Uroporphyrinogen decarboxylase	-	GO:0003674,GO:0003824,GO:0004853,GO:0005575,GO:0005622,GO:0005623,GO:0005737,GO:0005829,GO:0006725,GO:0006778,GO:0006779,GO:0006783,GO:0006807,GO:0008150,GO:0008152,GO:0009058,GO:0009507,GO:0009532,GO:0009536,GO:0009570,GO:0009987,GO:0010035,GO:0010038,GO:0016829,GO:0016830,GO:0016831,GO:0018130,GO:0019438,GO:0033013,GO:0033014,GO:0034641,GO:0042168,GO:0042221,GO:0042440,GO:0043226,GO:0043227,GO:…	4.1.1.37	ko:K01599	ko00860,ko01100,ko01110,map00860,map01100,map01110	M00121	R03197,R04972	RC00872	ko00000,ko00001,ko00002,ko01000	-	-	-	URO-D	TRINITY_GG_10793_c0_g1_i1	decreasing	9.18237	7.66823	6.62205	6.07558	5.22111	8.86123	8.74054	9.00171	2.86277	4.34122	10.7403	9.70461	3.07207	7.7052	13.2344	9.18783	5.89874	3.65105	4.89694	9.0767	9.69437	5.51822	4.32375	3.75804	13.0302	9.23217
TRINITY_GG_10827_c0_g1_i1	TRINITY_GG_10827_c0_g1::TRINITY_GG_10827_c0_g1_i1::g.24976::m.24976	4155.Migut.E00408.1.p	2.07e-157	447	COG0120@1|root,KOG3075@2759|Eukaryota,37KM9@33090|Viridiplantae,3GB4J@35493|Streptophyta,44DQR@71274|asterids	35493|Streptophyta	G	Ribose 5-phosphate isomerase A (phosphoriboisomerase A)	-	GO:0000003,GO:0000271,GO:0003006,GO:0003674,GO:0003824,GO:0004751,GO:0005575,GO:0005622,GO:0005623,GO:0005737,GO:0005829,GO:0005975,GO:0005976,GO:0006073,GO:0006139,GO:0006213,GO:0006725,GO:0006807,GO:0007275,GO:0008150,GO:0008152,GO:0008219,GO:0009058,GO:0009059,GO:0009116,GO:0009119,GO:0009163,GO:0009250,GO:0009628,GO:0009791,GO:0009987,GO:0010228,GO:0016051,GO:0016853,GO:0016860,GO:0016861,GO:…	5.3.1.6	ko:K01807	ko00030,ko00710,ko01100,ko01110,ko01120,ko01130,ko01200,ko01230,map00030,map00710,map01100,map01110,map01120,map01130,map01200,map01230	M00004,M00007,M00165,M00167,M00580	R01056	RC00434	ko00000,ko00001,ko00002,ko01000	-	-	-	Rib_5-P_isom_A	TRINITY_GG_10827_c0_g1_i1	increasing	15.9361	18.8884	17.8052	38.2485	67.1807	10.1126	13.9985	14.2809	9.49601	22.0479	8.38768	5.66102	18.1182	20.822	14.4752	13.7647	11.7289	22.9946	21.5179	14.2257	21.9762	23.5326	18.4577	12.515	12.0663	20.6281
TRINITY_GG_10828_c0_g1_i1	TRINITY_GG_10828_c0_g1::TRINITY_GG_10828_c0_g1_i1::g.24977::m.24977	4155.Migut.L01022.1.p	0	966	COG0055@1|root,KOG1350@2759|Eukaryota,37N26@33090|Viridiplantae,3G7JF@35493|Streptophyta,44DUH@71274|asterids	35493|Streptophyta	C	Produces ATP from ADP in the presence of a proton gradient across the membrane	-	-	3.6.3.14	ko:K02133	ko00190,ko01100,ko04714,ko05010,ko05012,ko05016,map00190,map01100,map04714,map05010,map05012,map05016	M00158	-	-	ko00000,ko00001,ko00002,ko01000	3.A.2.1	-	-	ATP-synt_ab,ATP-synt_ab_N,Synthase_beta	TRINITY_GG_10828_c0_g1_i1	increasing	133.976	130.36	174.403	207.226	188.982	157.473	165.695	171.642	229.336	234.289	136.76	139.268	194.588	149.158	171.255	162.034	199.46	271.477	200.703	163.216	131.029	165.191	210.774	152.307	143.903	134.948
TRINITY_GG_10870_c0_g1_i1	TRINITY_GG_10870_c0_g1::TRINITY_GG_10870_c0_g1_i1::g.25026::m.25026	29760.VIT_00s0271g00060.t01	7.83e-205	591	28MUD@1|root,2QTGK@2759|Eukaryota,37MQ6@33090|Viridiplantae,3GBS5@35493|Streptophyta	35493|Streptophyta	S	synthase	NES	GO:0000287,GO:0003674,GO:0003824,GO:0005488,GO:0005575,GO:0005622,GO:0005623,GO:0005737,GO:0006629,GO:0006720,GO:0006721,GO:0006950,GO:0006952,GO:0008150,GO:0008152,GO:0008299,GO:0008610,GO:0009058,GO:0009507,GO:0009536,GO:0009605,GO:0009607,GO:0009611,GO:0009617,GO:0009987,GO:0010333,GO:0010334,GO:0016101,GO:0016102,GO:0016114,GO:0016829,GO:0016835,GO:0016838,GO:0031347,GO:0034007,GO:0042214,GO:…	4.2.3.25,4.2.3.48	ko:K14175,ko:K15086	ko00902,ko00909,ko01100,ko01110,ko01130,map00902,map00909,map01100,map01110,map01130	-	R07631,R08374	RC01821	ko00000,ko00001,ko01000	-	-	-	Terpene_synth,Terpene_synth_C	TRINITY_GG_10870_c0_g1_i1	increasing	35.9643	37.2457	12.636	24.7511	48.6695	7.91423	15.1252	21.0491	11.3114	56.8802	12.0019	21.7006	154.406	259.468	11.6835	18.2732	10.0141	57.2232	69.4507	30.8278	5.48543	3.09733	21.6914	59.7741	35.7349	1.11796
TRINITY_GG_10870_c0_g1_i2	TRINITY_GG_10870_c0_g1::TRINITY_GG_10870_c0_g1_i2::g.25023::m.25023	29760.VIT_00s0271g00060.t01	7.95e-100	314	28MUD@1|root,2QTGK@2759|Eukaryota,37MQ6@33090|Viridiplantae,3GBS5@35493|Streptophyta	35493|Streptophyta	S	synthase	NES	GO:0000287,GO:0003674,GO:0003824,GO:0005488,GO:0005575,GO:0005622,GO:0005623,GO:0005737,GO:0006629,GO:0006720,GO:0006721,GO:0006950,GO:0006952,GO:0008150,GO:0008152,GO:0008299,GO:0008610,GO:0009058,GO:0009507,GO:0009536,GO:0009605,GO:0009607,GO:0009611,GO:0009617,GO:0009987,GO:0010333,GO:0010334,GO:0016101,GO:0016102,GO:0016114,GO:0016829,GO:0016835,GO:0016838,GO:0031347,GO:0034007,GO:0042214,GO:…	4.2.3.25,4.2.3.48	ko:K14175,ko:K15086	ko00902,ko00909,ko01100,ko01110,ko01130,map00902,map00909,map01100,map01110,map01130	-	R07631,R08374	RC01821	ko00000,ko00001,ko01000	-	-	-	Terpene_synth,Terpene_synth_C	TRINITY_GG_10870_c0_g1_i2	increasing	10.4799	5.87566	1.79066	5.69586	10.9169	1.79254	0.921854	2.84264	1.92015	6.90493	3.23914	4.24577	11.3457	57.0543	7.16865	2.49335	2.22918	9.40848	13.0466	6.27118	1.44898	0.427217	1.9257	5.21162	11.8521	0.180316
TRINITY_GG_10874_c0_g1_i3	TRINITY_GG_10874_c0_g1::TRINITY_GG_10874_c0_g1_i3::g.25030::m.25030	29760.VIT_00s0271g00060.t01	8.39e-88	277	28MUD@1|root,2QTGK@2759|Eukaryota,37MQ6@33090|Viridiplantae,3GBS5@35493|Streptophyta	35493|Streptophyta	S	synthase	NES	GO:0000287,GO:0003674,GO:0003824,GO:0005488,GO:0005575,GO:0005622,GO:0005623,GO:0005737,GO:0006629,GO:0006720,GO:0006721,GO:0006950,GO:0006952,GO:0008150,GO:0008152,GO:0008299,GO:0008610,GO:0009058,GO:0009507,GO:0009536,GO:0009605,GO:0009607,GO:0009611,GO:0009617,GO:0009987,GO:0010333,GO:0010334,GO:0016101,GO:0016102,GO:0016114,GO:0016829,GO:0016835,GO:0016838,GO:0031347,GO:0034007,GO:0042214,GO:…	4.2.3.25,4.2.3.48	ko:K14175,ko:K15086	ko00902,ko00909,ko01100,ko01110,ko01130,map00902,map00909,map01100,map01110,map01130	-	R07631,R08374	RC01821	ko00000,ko00001,ko01000	-	-	-	Terpene_synth,Terpene_synth_C	TRINITY_GG_10874_c0_g1_i3	decreasing	0.831736	0.0331958	0	0	0	0.0338215	0	0	2.44383	0.205097	0.375059	0.0673931	1.74549	0.0716763	0.206788	0.0341555	0.102885	0.210638	0.142976	13.6976	0	0	0	0.460892	34.0927	0
TRINITY_GG_10905_c0_g1_i1	TRINITY_GG_10905_c0_g1::TRINITY_GG_10905_c0_g1_i1::g.25087::m.25087	3694.POPTR_0005s20060.1	0	964	COG4638@1|root,2QS20@2759|Eukaryota,37QNK@33090|Viridiplantae,3G9D1@35493|Streptophyta,4JM54@91835|fabids	35493|Streptophyta	P	Chlorophyllide a oxygenase	-	GO:0003674,GO:0003824,GO:0004497,GO:0005575,GO:0005622,GO:0005623,GO:0005737,GO:0006725,GO:0006778,GO:0006779,GO:0006807,GO:0008150,GO:0008152,GO:0009058,GO:0009507,GO:0009526,GO:0009528,GO:0009534,GO:0009535,GO:0009536,GO:0009579,GO:0009706,GO:0009941,GO:0009987,GO:0010277,GO:0015994,GO:0015995,GO:0016020,GO:0016491,GO:0016701,GO:0016703,GO:0018130,GO:0019438,GO:0019866,GO:0031090,GO:0031967,GO:…	1.14.13.122	ko:K13600	ko00860,ko01100,ko01110,map00860,map01100,map01110	-	R08203,R08204,R10080	RC00116,RC00269,RC00769	ko00000,ko00001,ko01000	-	-	-	PaO,Rieske	TRINITY_GG_10905_c0_g1_i1	decreasing	77.8838	43.8517	69.3626	36.1773	26.9818	33.1112	65.793	100.643	37.4254	29.2947	84.6269	77.2662	4.6081	7.31098	95.2948	54.2731	89.9901	30.8584	23.7698	44.1623	41.0545	90.0005	34.1903	14.9967	52.2993	40.4989
TRINITY_GG_10909_c0_g1_i1	TRINITY_GG_10909_c0_g1::TRINITY_GG_10909_c0_g1_i1::g.25105::m.25105	4155.Migut.C01043.1.p	2.5e-262	720	COG1062@1|root,KOG0022@2759|Eukaryota,37KYW@33090|Viridiplantae,3GBVV@35493|Streptophyta,44I9W@71274|asterids	35493|Streptophyta	Q	alcohol dehydrogenase	ADH1	-	1.1.1.1	ko:K00001,ko:K18857	ko00010,ko00071,ko00350,ko00592,ko00625,ko00626,ko00830,ko00980,ko00982,ko01100,ko01110,ko01120,ko01130,ko01220,map00010,map00071,map00350,map00592,map00625,map00626,map00830,map00980,map00982,map01100,map01110,map01120,map01130,map01220	-	R00623,R00754,R02124,R04805,R04880,R05233,R05234,R06917,R06927,R07105,R08281,R08306,R08310,R10783	RC00050,RC00087,RC00088,RC00099,RC00116,RC00649,RC01734,RC02273	ko00000,ko00001,ko01000	-	-	-	ADH_N,ADH_zinc_N	TRINITY_GG_10909_c0_g1_i1	increasing	12.6091	5.70968	67.5382	86.577	78.7913	39.6388	36.1913	73.5365	218.862	269.429	13.3316	17.5559	248.663	787.292	32.8104	23.8064	102.165	273.759	231.622	11.5522	9.17688	60.9141	128.622	105.863	10.4599	10.5304
TRINITY_GG_10928_c0_g1_i1	TRINITY_GG_10928_c0_g1::TRINITY_GG_10928_c0_g1_i1::g.25145::m.25145	4113.PGSC0003DMT400002337	2.6e-267	747	COG1022@1|root,KOG1180@2759|Eukaryota,37KCQ@33090|Viridiplantae,3G9YS@35493|Streptophyta,44B3S@71274|asterids	35493|Streptophyta	I	AMP-binding enzyme	LACS9	GO:0001676,GO:0003674,GO:0003824,GO:0004467,GO:0005575,GO:0005622,GO:0005623,GO:0005737,GO:0006082,GO:0006629,GO:0006631,GO:0008150,GO:0008152,GO:0009507,GO:0009526,GO:0009536,GO:0009941,GO:0009987,GO:0015645,GO:0016020,GO:0016405,GO:0016874,GO:0016877,GO:0016878,GO:0019752,GO:0031967,GO:0031975,GO:0032787,GO:0043226,GO:0043227,GO:0043229,GO:0043231,GO:0043436,GO:0044237,GO:0044238,GO:0044255,GO:…	6.2.1.3	ko:K01897	ko00061,ko00071,ko01100,ko01212,ko02024,ko03320,ko04146,ko04216,ko04714,ko04920,map00061,map00071,map01100,map01212,map02024,map03320,map04146,map04216,map04714,map04920	M00086	R01280	RC00004,RC00014	ko00000,ko00001,ko00002,ko01000,ko01004,ko04147	4.C.1.1	-	-	AMP-binding	TRINITY_GG_10928_c0_g1_i1	increasing	17.3001	28.7808	18.8526	16.19	23.6228	7.00105	9.55996	16.7175	24.4732	19.0398	2.89818	12.2992	4.15428	4.08555	13.0621	25.9923	28.362	32.6137	43.1073	6.00713	15.8008	11.9977	16.0233	10.7069	5.53337	14.3171
TRINITY_GG_10928_c0_g1_i10	TRINITY_GG_10928_c0_g1::TRINITY_GG_10928_c0_g1_i10::g.25140::m.25140	4155.Migut.C01124.1.p	0	1071	COG1022@1|root,KOG1180@2759|Eukaryota,37KCQ@33090|Viridiplantae,3G9YS@35493|Streptophyta,44B3S@71274|asterids	35493|Streptophyta	I	AMP-binding enzyme	LACS9	GO:0001676,GO:0003674,GO:0003824,GO:0004467,GO:0005575,GO:0005622,GO:0005623,GO:0005737,GO:0006082,GO:0006629,GO:0006631,GO:0008150,GO:0008152,GO:0009507,GO:0009526,GO:0009536,GO:0009941,GO:0009987,GO:0015645,GO:0016020,GO:0016405,GO:0016874,GO:0016877,GO:0016878,GO:0019752,GO:0031967,GO:0031975,GO:0032787,GO:0043226,GO:0043227,GO:0043229,GO:0043231,GO:0043436,GO:0044237,GO:0044238,GO:0044255,GO:…	6.2.1.3	ko:K01897	ko00061,ko00071,ko01100,ko01212,ko02024,ko03320,ko04146,ko04216,ko04714,ko04920,map00061,map00071,map01100,map01212,map02024,map03320,map04146,map04216,map04714,map04920	M00086	R01280	RC00004,RC00014	ko00000,ko00001,ko00002,ko01000,ko01004,ko04147	4.C.1.1	-	-	AMP-binding	TRINITY_GG_10928_c0_g1_i10	increasing	38.5926	89.2635	78.5524	93.0323	103.144	26.9895	41.4493	66.3284	79.1101	95.7119	16.8776	38.4141	45.2083	127.655	61.0369	111.723	137.9	106.653	182.652	27.0981	44.3319	62.3025	54.0287	62.2913	16.5287	49.118
TRINITY_GG_10928_c0_g1_i4	TRINITY_GG_10928_c0_g1::TRINITY_GG_10928_c0_g1_i4::g.25138::m.25138	4155.Migut.C01124.1.p	3.93e-135	403	COG1022@1|root,KOG1180@2759|Eukaryota,37KCQ@33090|Viridiplantae,3G9YS@35493|Streptophyta,44B3S@71274|asterids	35493|Streptophyta	I	AMP-binding enzyme	LACS9	GO:0001676,GO:0003674,GO:0003824,GO:0004467,GO:0005575,GO:0005622,GO:0005623,GO:0005737,GO:0006082,GO:0006629,GO:0006631,GO:0008150,GO:0008152,GO:0009507,GO:0009526,GO:0009536,GO:0009941,GO:0009987,GO:0015645,GO:0016020,GO:0016405,GO:0016874,GO:0016877,GO:0016878,GO:0019752,GO:0031967,GO:0031975,GO:0032787,GO:0043226,GO:0043227,GO:0043229,GO:0043231,GO:0043436,GO:0044237,GO:0044238,GO:0044255,GO:…	6.2.1.3	ko:K01897	ko00061,ko00071,ko01100,ko01212,ko02024,ko03320,ko04146,ko04216,ko04714,ko04920,map00061,map00071,map01100,map01212,map02024,map03320,map04146,map04216,map04714,map04920	M00086	R01280	RC00004,RC00014	ko00000,ko00001,ko00002,ko01000,ko01004,ko04147	4.C.1.1	-	-	AMP-binding	TRINITY_GG_10928_c0_g1_i4	decreasing	4.55791	10.1911	2.83802	0.897529	2.95741	0.372036	2.28756	2.33503	1.187	1.02548	1.90939	6.46974	1.08221	1.36185	3.82558	10.11	3.05226	1.61489	2.18039	0	8.24539	1.74447	1.16269	0.425439	3.42712	9.05186
TRINITY_GG_10928_c0_g1_i8	TRINITY_GG_10928_c0_g1::TRINITY_GG_10928_c0_g1_i8::g.25134::m.25134	4155.Migut.C01124.1.p	1.68e-303	842	COG1022@1|root,KOG1180@2759|Eukaryota,37KCQ@33090|Viridiplantae,3G9YS@35493|Streptophyta,44B3S@71274|asterids	35493|Streptophyta	I	AMP-binding enzyme	LACS9	GO:0001676,GO:0003674,GO:0003824,GO:0004467,GO:0005575,GO:0005622,GO:0005623,GO:0005737,GO:0006082,GO:0006629,GO:0006631,GO:0008150,GO:0008152,GO:0009507,GO:0009526,GO:0009536,GO:0009941,GO:0009987,GO:0015645,GO:0016020,GO:0016405,GO:0016874,GO:0016877,GO:0016878,GO:0019752,GO:0031967,GO:0031975,GO:0032787,GO:0043226,GO:0043227,GO:0043229,GO:0043231,GO:0043436,GO:0044237,GO:0044238,GO:0044255,GO:…	6.2.1.3	ko:K01897	ko00061,ko00071,ko01100,ko01212,ko02024,ko03320,ko04146,ko04216,ko04714,ko04920,map00061,map00071,map01100,map01212,map02024,map03320,map04146,map04216,map04714,map04920	M00086	R01280	RC00004,RC00014	ko00000,ko00001,ko00002,ko01000,ko01004,ko04147	4.C.1.1	-	-	AMP-binding	TRINITY_GG_10928_c0_g1_i8	increasing	26.8817	82.226	60.5107	50.4687	53.9637	21.9163	35.6792	45.4146	36.5526	38.9684	14.9001	40.8739	32.2916	63.2902	19.8172	29.7153	28.8078	23.7669	27.4157	23.0383	41.2615	33.0737	23.6898	15.4221	48.1582	124.31
TRINITY_GG_10954_c1_g1_i1	TRINITY_GG_10954_c1_g1::TRINITY_GG_10954_c1_g1_i1::g.25207::m.25207	3983.cassava4.1_013684m	8.76e-177	494	2CMZV@1|root,2QT09@2759|Eukaryota,37JA4@33090|Viridiplantae,3GEZH@35493|Streptophyta,4JMH7@91835|fabids	35493|Streptophyta	C	The light-harvesting complex (LHC) functions as a light receptor, it captures and delivers excitation energy to photosystems with which it is closely associated	-	GO:0003674,GO:0005488,GO:0005575,GO:0005622,GO:0005623,GO:0005737,GO:0006091,GO:0008150,GO:0008152,GO:0009314,GO:0009416,GO:0009507,GO:0009526,GO:0009532,GO:0009534,GO:0009535,GO:0009536,GO:0009570,GO:0009579,GO:0009628,GO:0009765,GO:0009768,GO:0009941,GO:0009987,GO:0010287,GO:0015979,GO:0016020,GO:0016168,GO:0019684,GO:0031409,GO:0031967,GO:0031975,GO:0031976,GO:0031984,GO:0034357,GO:0042651,GO:…	-	ko:K08909	ko00196,map00196	-	-	-	ko00000,ko00001,ko00194	-	-	-	Chloroa_b-bind	TRINITY_GG_10954_c1_g1_i1	decreasing	514.146	1044.17	307.79	70.5941	17.3429	470.491	733.01	269.713	33.236	34.7981	938.158	1061.78	2.16441	4.51561	435.53	983.508	210.297	6.84572	5.79054	806.704	1275.79	203.676	32.5189	16.7694	819.368	1149.95
TRINITY_GG_10959_c1_g1_i1	TRINITY_GG_10959_c1_g1::TRINITY_GG_10959_c1_g1_i1::g.25236::m.25236	4155.Migut.M00521.1.p	0	915	COG1208@1|root,KOG1322@2759|Eukaryota,37N08@33090|Viridiplantae,3G9K1@35493|Streptophyta,44IH1@71274|asterids	35493|Streptophyta	H	This protein plays a role in synthesis of starch. It catalyzes the synthesis of the activated glycosyl donor, ADP- glucose from Glc-1-P and ATP	-	GO:0000003,GO:0000271,GO:0003006,GO:0003674,GO:0003824,GO:0005575,GO:0005576,GO:0005622,GO:0005623,GO:0005737,GO:0005975,GO:0005976,GO:0005982,GO:0006073,GO:0007275,GO:0008150,GO:0008152,GO:0008878,GO:0009058,GO:0009059,GO:0009250,GO:0009314,GO:0009416,GO:0009501,GO:0009507,GO:0009532,GO:0009536,GO:0009570,GO:0009628,GO:0009648,GO:0009791,GO:0009987,GO:0010228,GO:0016051,GO:0016740,GO:0016772,GO:…	2.7.7.27	ko:K00975	ko00500,ko00520,ko01100,ko01110,ko02026,map00500,map00520,map01100,map01110,map02026	M00565	R00948	RC00002	ko00000,ko00001,ko00002,ko01000	-	-	-	NTP_transferase	TRINITY_GG_10959_c1_g1_i1	decreasing	131.048	70.2423	69.7343	48.9844	42.2435	128.353	103.93	84.8394	74.9207	40.3699	95.0944	80.5685	15.1509	15.6613	128.45	61.0017	64.4403	55.7839	61.2653	115.951	78.59	66.8951	67.4359	65.943	84.2501	68.1955
TRINITY_GG_10973_c0_g1_i1	TRINITY_GG_10973_c0_g1::TRINITY_GG_10973_c0_g1_i1::g.25268::m.25268	4155.Migut.E00131.1.p	2.06e-259	716	COG0462@1|root,KOG0225@2759|Eukaryota,37K7U@33090|Viridiplantae,3GCQI@35493|Streptophyta,44FRJ@71274|asterids	35493|Streptophyta	C	The pyruvate dehydrogenase complex catalyzes the overall conversion of pyruvate to acetyl-CoA and CO(2)	IAR4	GO:0003674,GO:0005488,GO:0005575,GO:0005622,GO:0005623,GO:0005634,GO:0005737,GO:0005739,GO:0005759,GO:0005829,GO:0006950,GO:0006970,GO:0008150,GO:0008270,GO:0009628,GO:0009651,GO:0010035,GO:0010038,GO:0031974,GO:0042221,GO:0043167,GO:0043169,GO:0043226,GO:0043227,GO:0043229,GO:0043231,GO:0043233,GO:0044422,GO:0044424,GO:0044429,GO:0044444,GO:0044446,GO:0044464,GO:0046686,GO:0046872,GO:0046914,GO:…	1.2.4.1	ko:K00161	ko00010,ko00020,ko00620,ko01100,ko01110,ko01120,ko01130,ko01200,ko04066,ko04922,ko05230,map00010,map00020,map00620,map01100,map01110,map01120,map01130,map01200,map04066,map04922,map05230	M00307	R00014,R00209,R01699,R03270	RC00004,RC00027,RC00627,RC02742,RC02744,RC02882	br01601,ko00000,ko00001,ko00002,ko01000	-	-	-	E1_dh	TRINITY_GG_10973_c0_g1_i1	increasing	30.9739	23.0379	50.2397	85.4378	111.14	43.4606	39.6739	49.6448	83.893	110.342	35.767	31.5063	83.9233	108.303	34.1889	21.5521	48.6646	68.6679	73.4898	43.7002	25.0812	63.2282	70.3427	84.6623	42.9104	33.3584
TRINITY_GG_109_c0_g1_i6	TRINITY_GG_109_c0_g1::TRINITY_GG_109_c0_g1_i6::g.262::m.262	72664.XP_006407566.1	6.68e-31	121	COG2939@1|root,KOG1282@2759|Eukaryota,37JBM@33090|Viridiplantae,3G7X9@35493|Streptophyta,3HXPM@3699|Brassicales	35493|Streptophyta	EO	Belongs to the peptidase S10 family	-	GO:0003674,GO:0003824,GO:0008150,GO:0008152,GO:0016740,GO:0016746,GO:0016747,GO:0019748	2.3.1.91	ko:K09756,ko:K16296	ko00940,map00940	-	R03075	RC00041,RC00055,RC02879	ko00000,ko00001,ko01000,ko01002	-	-	-	Peptidase_S10	TRINITY_GG_109_c0_g1_i6	decreasing	6.45427	14.8053	4.83139	5.31613	4.27182	1.75872	0.682855	1.65821	1.22191	0.0683656	2.62541	2.15658	0	0.609248	3.51539	2.59582	1.61187	2.10638	0.714881	8.41658	5.86492	3.27533	1.99837	0	1.42797	1.40646
TRINITY_GG_11050_c0_g1_i1	TRINITY_GG_11050_c0_g1::TRINITY_GG_11050_c0_g1_i1::g.25582::m.25582	4155.Migut.F00944.1.p	0	952	COG0318@1|root,KOG1176@2759|Eukaryota,37T8X@33090|Viridiplantae,3GG97@35493|Streptophyta,44ECW@71274|asterids	35493|Streptophyta	I	AMP-binding enzyme C-terminal domain	4CL3	GO:0003674,GO:0003824,GO:0006725,GO:0007275,GO:0008150,GO:0008152,GO:0009555,GO:0009653,GO:0009698,GO:0009987,GO:0010208,GO:0010584,GO:0010927,GO:0016043,GO:0016207,GO:0016405,GO:0016874,GO:0016877,GO:0016878,GO:0019748,GO:0022607,GO:0030198,GO:0032501,GO:0032502,GO:0032989,GO:0043062,GO:0044085,GO:0044237,GO:0045229,GO:0048229,GO:0048646,GO:0048856,GO:0048869,GO:0071704,GO:0071840,GO:0085029,GO:…	6.2.1.12	ko:K01904	ko00130,ko00360,ko00940,ko01100,ko01110,map00130,map00360,map00940,map01100,map01110	M00039,M00137,M00350	R01616,R01943,R02194,R02221,R02255,R06583	RC00004,RC00131	ko00000,ko00001,ko00002,ko01000	-	-	-	AMP-binding,AMP-binding_C	TRINITY_GG_11050_c0_g1_i1	increasing	166.78	61.1467	87.2354	63.9317	131.988	96.053	30.5236	138.139	51.0759	52.6415	77.6031	66.8877	158.84	474.031	170.669	55.0587	84.2629	84.4306	125.533	111.165	20.4237	141.694	103.588	164.361	127.732	32.9257
TRINITY_GG_11084_c0_g1_i1	TRINITY_GG_11084_c0_g1::TRINITY_GG_11084_c0_g1_i1::g.25636::m.25636	29730.Gorai.009G361800.1	7.07e-170	481	2C0PQ@1|root,2QQ2M@2759|Eukaryota,37IEW@33090|Viridiplantae,3GFRT@35493|Streptophyta	35493|Streptophyta	Q	Belongs to the peroxidase family. Classical plant (class III) peroxidase subfamily	-	GO:0005575,GO:0005576,GO:0005618,GO:0005622,GO:0005623,GO:0005737,GO:0005794,GO:0005829,GO:0006725,GO:0008150,GO:0008152,GO:0009058,GO:0009698,GO:0009699,GO:0009808,GO:0009809,GO:0009888,GO:0009889,GO:0009891,GO:0009893,GO:0009987,GO:0010087,GO:0010089,GO:0012505,GO:0019222,GO:0019438,GO:0019748,GO:0030312,GO:0031323,GO:0031325,GO:0031326,GO:0031328,GO:0032502,GO:0043226,GO:0043227,GO:0043229,GO:…	1.11.1.7	ko:K00430	ko00940,ko01100,ko01110,map00940,map01100,map01110	-	R00602,R02596,R03919,R04007,R07443	RC00034	ko00000,ko00001,ko01000	-	-	-	peroxidase	TRINITY_GG_11084_c0_g1_i1	decreasing	2.79463	0.0331958	0.473004	0.138081	0.328601	0.270572	0.0341427	0.236887	0.139647	0.102548	4.46661	0.0336966	0.0349099	0	1.68877	0.239088	0.925966	0.105319	0.536161	1.68332	0.137998	4.59259	2.50705	0.744517	0.356992	0.0360632
TRINITY_GG_11095_c0_g1_i1	TRINITY_GG_11095_c0_g1::TRINITY_GG_11095_c0_g1_i1::g.25668::m.25668	4155.Migut.H01664.1.p	8.89e-262	722	COG0057@1|root,KOG0657@2759|Eukaryota,37HSA@33090|Viridiplantae,3GEIW@35493|Streptophyta,44DBG@71274|asterids	35493|Streptophyta	G	Belongs to the glyceraldehyde-3-phosphate dehydrogenase family	-	GO:0000003,GO:0003006,GO:0003674,GO:0003824,GO:0004365,GO:0005488,GO:0005507,GO:0005575,GO:0005622,GO:0005623,GO:0005737,GO:0005975,GO:0007275,GO:0008150,GO:0008152,GO:0008270,GO:0009536,GO:0009555,GO:0009719,GO:0009725,GO:0009735,GO:0009791,GO:0009908,GO:0010033,GO:0016020,GO:0016491,GO:0016620,GO:0016903,GO:0022414,GO:0022622,GO:0032501,GO:0032502,GO:0042221,GO:0042592,GO:0043167,GO:0043169,GO:…	1.2.1.12	ko:K00134	ko00010,ko00710,ko01100,ko01110,ko01120,ko01130,ko01200,ko01230,ko04066,ko05010,map00010,map00710,map01100,map01110,map01120,map01130,map01200,map01230,map04066,map05010	M00001,M00002,M00003,M00165,M00166,M00308,M00552	R01061	RC00149	ko00000,ko00001,ko00002,ko01000,ko04131,ko04147	-	-	-	Gp_dh_C,Gp_dh_N	TRINITY_GG_11095_c0_g1_i1	increasing	65.7072	115.687	106.933	134.767	80.1057	170.9	326.268	91.8445	222.214	81.6628	79.0692	118.275	159.748	50.5318	95.088	223.719	223.638	188.134	130.859	130.671	140.862	177.153	251.504	157.696	97.5302	137.978
TRINITY_GG_11107_c0_g1_i1	TRINITY_GG_11107_c0_g1::TRINITY_GG_11107_c0_g1_i1::g.25706::m.25706	2711.XP_006493790.1	6.87e-261	718	COG0126@1|root,KOG1367@2759|Eukaryota,37R6T@33090|Viridiplantae,3GA5G@35493|Streptophyta	35493|Streptophyta	G	Belongs to the phosphoglycerate kinase family	-	GO:0002237,GO:0003674,GO:0003824,GO:0004618,GO:0004672,GO:0005575,GO:0005576,GO:0005622,GO:0005623,GO:0005634,GO:0005737,GO:0005773,GO:0005774,GO:0005829,GO:0005886,GO:0005911,GO:0005975,GO:0006082,GO:0006090,GO:0006091,GO:0006096,GO:0006139,GO:0006163,GO:0006164,GO:0006165,GO:0006464,GO:0006468,GO:0006725,GO:0006732,GO:0006733,GO:0006753,GO:0006754,GO:0006757,GO:0006793,GO:0006796,GO:0006807,GO:…	2.7.2.3	ko:K00927	ko00010,ko00710,ko01100,ko01110,ko01120,ko01130,ko01200,ko01230,map00010,map00710,map01100,map01110,map01120,map01130,map01200,map01230	M00001,M00002,M00003,M00165,M00166,M00308,M00552	R01512	RC00002,RC00043	ko00000,ko00001,ko00002,ko01000,ko04147	-	-	-	PGK	TRINITY_GG_11107_c0_g1_i1	increasing	274.373	381.818	367.659	578.492	483.847	299.557	394.246	245.28	348.28	342.17	346.929	379.693	473.692	449.195	277.957	362.697	323.745	570.547	499.202	302.799	453.841	320.413	391.354	343.435	237.185	320.493
TRINITY_GG_11174_c0_g1_i1	TRINITY_GG_11174_c0_g1::TRINITY_GG_11174_c0_g1_i1::g.25866::m.25866	4113.PGSC0003DMT400042484	0	850	28M1T@1|root,2QTII@2759|Eukaryota,37QA1@33090|Viridiplantae,3GF8U@35493|Streptophyta,44DBB@71274|asterids	35493|Streptophyta	G	Belongs to the glycosyl hydrolase 17 family	-	GO:0001871,GO:0003674,GO:0003824,GO:0004553,GO:0005488,GO:0005575,GO:0005623,GO:0005886,GO:0016020,GO:0016787,GO:0016798,GO:0030246,GO:0030247,GO:0031224,GO:0031225,GO:0031226,GO:0044425,GO:0044459,GO:0044464,GO:0046658,GO:0071944	3.2.1.39	ko:K19891	ko00500,map00500	-	R00308	RC00467	ko00000,ko00001,ko00537,ko01000	-	CBM43,GH17	-	Glyco_hydro_17,X8	TRINITY_GG_11174_c0_g1_i1	decreasing	29.4767	9.72637	21.5892	10.4942	13.9108	22.3898	9.32096	38.8495	11.9747	18.1511	20.3214	10.1764	3.00225	1.86358	30.2944	11.9544	31.0027	10.3212	17.6576	23.4014	14.1448	39.5532	9.44684	11.4514	18.8849	9.52068
TRINITY_GG_11174_c0_g1_i2	TRINITY_GG_11174_c0_g1::TRINITY_GG_11174_c0_g1_i2::g.25865::m.25865	4113.PGSC0003DMT400042484	1.04e-290	801	28M1T@1|root,2QTII@2759|Eukaryota,37QA1@33090|Viridiplantae,3GF8U@35493|Streptophyta,44DBB@71274|asterids	35493|Streptophyta	G	Belongs to the glycosyl hydrolase 17 family	-	GO:0001871,GO:0003674,GO:0003824,GO:0004553,GO:0005488,GO:0005575,GO:0005623,GO:0005886,GO:0016020,GO:0016787,GO:0016798,GO:0030246,GO:0030247,GO:0031224,GO:0031225,GO:0031226,GO:0044425,GO:0044459,GO:0044464,GO:0046658,GO:0071944	3.2.1.39	ko:K19891	ko00500,map00500	-	R00308	RC00467	ko00000,ko00001,ko00537,ko01000	-	CBM43,GH17	-	Glyco_hydro_17,X8	TRINITY_GG_11174_c0_g1_i2	decreasing	3.29368	1.72618	0.641934	0.483285	0.803248	1.45432	0.409713	1.42132	0.733148	0.717839	1.15927	1.11199	0.0698197	0	2.55038	0.478177	1.06315	0.84255	1.07232	1.02319	0.793489	0.569623	0.254338	0.283626	1.07098	1.04583
TRINITY_GG_11178_c0_g1_i1	TRINITY_GG_11178_c0_g1::TRINITY_GG_11178_c0_g1_i1::g.25875::m.25875	4155.Migut.M01330.1.p	5.68e-174	524	KOG2756@1|root,KOG4198@1|root,KOG2756@2759|Eukaryota,KOG4198@2759|Eukaryota,3899A@33090|Viridiplantae,3GY9B@35493|Streptophyta	35493|Streptophyta	G	Belongs to the glycosyl hydrolase 17 family	-	-	3.2.1.39	ko:K19891	ko00500,map00500	-	R00308	RC00467	ko00000,ko00001,ko00537,ko01000	-	CBM43,GH17	-	Exo_endo_phos,Glyco_hydro_17,X8	TRINITY_GG_11178_c0_g1_i1	decreasing	14.6718	14.1746	18.3458	12.8416	10.9169	22.5589	21.4416	21.1845	16.6529	13.5364	17.2527	21.1277	17.0709	7.31098	17.8527	13.8671	14.1295	13.2702	12.0457	21.586	19.9407	18.7976	11.9902	10.1751	17.5997	23.1165
TRINITY_GG_11183_c2_g1_i1	TRINITY_GG_11183_c2_g1::TRINITY_GG_11183_c2_g1_i1::g.25879::m.25879	4155.Migut.M01328.1.p	1.81e-195	543	COG0346@1|root,KOG2943@2759|Eukaryota,37PF3@33090|Viridiplantae,3GH6B@35493|Streptophyta,44F2F@71274|asterids	35493|Streptophyta	G	Catalyzes the conversion of hemimercaptal, formed from methylglyoxal and glutathione, to S-lactoylglutathione	-	GO:0003674,GO:0003824,GO:0004462,GO:0005488,GO:0005575,GO:0005622,GO:0005623,GO:0005737,GO:0005773,GO:0005777,GO:0005829,GO:0005886,GO:0006081,GO:0006082,GO:0006089,GO:0006950,GO:0006970,GO:0006979,GO:0008150,GO:0008152,GO:0009056,GO:0009438,GO:0009507,GO:0009526,GO:0009536,GO:0009628,GO:0009651,GO:0009941,GO:0009987,GO:0010035,GO:0010038,GO:0016020,GO:0016151,GO:0016829,GO:0016846,GO:0019243,GO:…	4.4.1.5	ko:K01759	ko00620,map00620	-	R02530	RC00004,RC00740	ko00000,ko00001,ko01000	-	-	-	Glyoxalase	TRINITY_GG_11183_c2_g1_i1	decreasing	347.732	461.986	265.558	290.489	179.27	320.357	313.635	205.787	232.547	102.207	489.418	469.932	103.298	89.7029	315.627	290.902	175.865	133.755	107.268	242.628	329.54	137.742	124.335	94.1283	284.273	299.396
TRINITY_GG_11206_c0_g1_i2	TRINITY_GG_11206_c0_g1::TRINITY_GG_11206_c0_g1_i2::g.25907::m.25907	4096.XP_009796328.1	8.04e-187	519	2CME6@1|root,2QQ3N@2759|Eukaryota,37HP1@33090|Viridiplantae,3G92Q@35493|Streptophyta,44NQY@71274|asterids	35493|Streptophyta	C	The light-harvesting complex (LHC) functions as a light receptor, it captures and delivers excitation energy to photosystems with which it is closely associated	LHCB3	GO:0001101,GO:0003674,GO:0005198,GO:0005488,GO:0005515,GO:0005575,GO:0005622,GO:0005623,GO:0005737,GO:0006091,GO:0006950,GO:0008150,GO:0008152,GO:0009314,GO:0009416,GO:0009507,GO:0009526,GO:0009532,GO:0009534,GO:0009535,GO:0009536,GO:0009570,GO:0009579,GO:0009628,GO:0009635,GO:0009636,GO:0009642,GO:0009644,GO:0009719,GO:0009725,GO:0009737,GO:0009765,GO:0009768,GO:0009769,GO:0009941,GO:0009987,GO:…	-	ko:K08914	ko00196,ko01100,map00196,map01100	-	-	-	ko00000,ko00001,ko00194	-	-	-	Chloroa_b-bind	TRINITY_GG_11206_c0_g1_i2	decreasing	19.6622	9.92555	11.9264	0.759447	0	56.8877	41.7907	54.7209	0.558589	0.512742	42.7567	27.4964	0	0	79.8891	112.269	43.4175	0	0	17.8563	18.4918	6.15905	0	0	21.5266	9.48461
TRINITY_GG_11207_c0_g1_i1	TRINITY_GG_11207_c0_g1::TRINITY_GG_11207_c0_g1_i1::g.25911::m.25911	4155.Migut.H01917.1.p	3.75e-277	771	COG2723@1|root,KOG0626@2759|Eukaryota,37JHF@33090|Viridiplantae,3GBEG@35493|Streptophyta,44I9E@71274|asterids	35493|Streptophyta	G	Belongs to the glycosyl hydrolase 1 family	-	GO:0003674,GO:0003824,GO:0004553,GO:0008150,GO:0008152,GO:0008422,GO:0015926,GO:0016787,GO:0016798,GO:0071704,GO:1901135,GO:1901657	3.2.1.21	ko:K05350	ko00460,ko00500,ko00940,ko01100,ko01110,map00460,map00500,map00940,map01100,map01110	-	R00026,R02558,R02887,R02985,R03527,R04949,R04998,R10035,R10039,R10040	RC00049,RC00059,RC00171,RC00262,RC00397,RC00451,RC00714,RC00746,RC01248	ko00000,ko00001,ko01000	-	-	-	Glyco_hydro_1	TRINITY_GG_11207_c0_g1_i1	decreasing	17.3001	12.2161	12.3319	2.00218	2.55579	6.86576	2.66313	8.73098	2.89768	0.752022	14.3204	9.53613	1.98986	1.29017	3.72218	3.48386	2.7779	1.61489	1.42976	22.0481	12.6958	11.0008	3.37906	3.68713	16.3145	10.7108
TRINITY_GG_11207_c0_g1_i10	TRINITY_GG_11207_c0_g1::TRINITY_GG_11207_c0_g1_i10::g.25918::m.25918	4155.Migut.H01917.1.p	4.8e-206	584	COG2723@1|root,KOG0626@2759|Eukaryota,37JHF@33090|Viridiplantae,3GBEG@35493|Streptophyta,44I9E@71274|asterids	35493|Streptophyta	G	Belongs to the glycosyl hydrolase 1 family	-	GO:0003674,GO:0003824,GO:0004553,GO:0008150,GO:0008152,GO:0008422,GO:0015926,GO:0016787,GO:0016798,GO:0071704,GO:1901135,GO:1901657	3.2.1.21	ko:K05350	ko00460,ko00500,ko00940,ko01100,ko01110,map00460,map00500,map00940,map01100,map01110	-	R00026,R02558,R02887,R02985,R03527,R04949,R04998,R10035,R10039,R10040	RC00049,RC00059,RC00171,RC00262,RC00397,RC00451,RC00714,RC00746,RC01248	ko00000,ko00001,ko01000	-	-	-	Glyco_hydro_1	TRINITY_GG_11207_c0_g1_i10	decreasing	2.96098	1.36103	0.743291	0	0	0.608787	0.307285	0	0	0	1.02289	0.10109	0.279279	0	0.172323	0.409866	0.13718	0	0	1.6173	0.655491	0.462819	0	0.389985	1.64216	1.3704
TRINITY_GG_1124_c0_g2_i2	TRINITY_GG_1124_c0_g2::TRINITY_GG_1124_c0_g2_i2::g.2918::m.2918	4155.Migut.J01479.1.p	2.3e-247	684	COG0332@1|root,2QUK2@2759|Eukaryota,37JK8@33090|Viridiplantae,3GDV4@35493|Streptophyta,44IUC@71274|asterids	35493|Streptophyta	I	3-Oxoacyl-[acyl-carrier-protein (ACP)] synthase III	-	GO:0005575,GO:0005622,GO:0005623,GO:0005737,GO:0009507,GO:0009532,GO:0009536,GO:0009570,GO:0043226,GO:0043227,GO:0043229,GO:0043231,GO:0044422,GO:0044424,GO:0044434,GO:0044435,GO:0044444,GO:0044446,GO:0044464	2.3.1.180	ko:K00648	ko00061,ko01100,ko01212,map00061,map01100,map01212	M00082,M00083	R10707	RC00004,RC02729,RC02888	ko00000,ko00001,ko00002,ko01000,ko01004	-	-	-	ACP_syn_III,ACP_syn_III_C	TRINITY_GG_1124_c0_g2_i2	increasing	20.5272	42.889	39.7661	97.1402	76.272	16.0314	30.6943	25.753	44.7569	77.5608	25.4358	30.4617	63.7105	37.9526	44.2182	82.7588	85.6347	94.8571	65.5546	24.7876	38.26	71.7725	92.9424	45.7346	31.5938	52.6162
TRINITY_GG_1128_c0_g1_i1	TRINITY_GG_1128_c0_g1::TRINITY_GG_1128_c0_g1_i1::g.2931::m.2931	4113.PGSC0003DMT400010489	1.39e-101	296	COG4451@1|root,2QTPB@2759|Eukaryota,37K4F@33090|Viridiplantae,3GGNX@35493|Streptophyta,44JH9@71274|asterids	35493|Streptophyta	E	RuBisCO catalyzes two reactions the carboxylation of D- ribulose 1,5-bisphosphate, the primary event in carbon dioxide fixation, as well as the oxidative fragmentation of the pentose substrate. Both reactions occur simultaneously and in competition at the same active site	-	-	4.1.1.39	ko:K01602	ko00630,ko00710,ko01100,ko01120,ko01200,map00630,map00710,map01100,map01120,map01200	M00165,M00166,M00532	R00024,R03140	RC00172,RC00859	ko00000,ko00001,ko00002,ko01000	-	-	-	RuBisCO_small	TRINITY_GG_1128_c0_g1_i1	decreasing	47.0763	96.7326	97.1009	71.1119	39.2496	33.5509	90.4782	65.7531	47.9688	42.25	41.9043	60.2832	46.7443	21.037	72.8583	255.278	211.326	166.895	120.279	38.8813	109.364	190.966	129.785	50.0954	33.7357	107.901
TRINITY_GG_11296_c0_g1_i1	TRINITY_GG_11296_c0_g1::TRINITY_GG_11296_c0_g1_i1::g.26133::m.26133	4081.Solyc10g006230.2.1	1.44e-171	485	28JII@1|root,2QRXM@2759|Eukaryota,37Q2T@33090|Viridiplantae,3G7SR@35493|Streptophyta,44G16@71274|asterids	35493|Streptophyta	C	The light-harvesting complex (LHC) functions as a light receptor, it captures and delivers excitation energy to photosystems with which it is closely associated	-	GO:0003674,GO:0005488,GO:0005575,GO:0005622,GO:0005623,GO:0005737,GO:0006091,GO:0008150,GO:0008152,GO:0009314,GO:0009416,GO:0009507,GO:0009526,GO:0009532,GO:0009534,GO:0009535,GO:0009536,GO:0009570,GO:0009579,GO:0009628,GO:0009765,GO:0009768,GO:0009941,GO:0009987,GO:0010287,GO:0015979,GO:0016020,GO:0016168,GO:0019684,GO:0031409,GO:0031967,GO:0031975,GO:0031976,GO:0031984,GO:0034357,GO:0042651,GO:…	-	ko:K08908	ko00196,map00196	-	-	-	ko00000,ko00001,ko00194	-	-	-	Chloroa_b-bind	TRINITY_GG_11296_c0_g1_i1	decreasing	456.457	843.007	261.301	13.4629	7.88643	328.035	453.586	176.785	6.35395	3.52083	572.203	549.557	0.558558	0.57341	384.315	778.199	158.169	3.68616	3.39569	471.592	874.736	99.5416	4.90509	2.41082	457.449	644.773
TRINITY_GG_11297_c0_g1_i1	TRINITY_GG_11297_c0_g1::TRINITY_GG_11297_c0_g1_i1::g.26136::m.26136	4098.XP_009615859.1	0	906	COG1894@1|root,KOG2658@2759|Eukaryota,37IZ7@33090|Viridiplantae,3G8TC@35493|Streptophyta,44CE7@71274|asterids	35493|Streptophyta	C	Core subunit of the mitochondrial membrane respiratory chain NADH dehydrogenase (Complex I) that is believed to belong to the minimal assembly required for catalysis. Complex I functions in the transfer of electrons from NADH to the respiratory chain	-	GO:0005575,GO:0005622,GO:0005623,GO:0005737,GO:0005739,GO:0005740,GO:0005743,GO:0005746,GO:0005747,GO:0016020,GO:0019866,GO:0030964,GO:0031090,GO:0031966,GO:0031967,GO:0031975,GO:0032991,GO:0043226,GO:0043227,GO:0043229,GO:0043231,GO:0044422,GO:0044424,GO:0044425,GO:0044429,GO:0044444,GO:0044446,GO:0044455,GO:0044464,GO:0045271,GO:0070469,GO:0098796,GO:0098798,GO:0098800,GO:0098803,GO:1902494,GO:…	1.6.5.3,1.6.99.3	ko:K03942	ko00190,ko01100,ko04714,ko04723,ko04932,ko05010,ko05012,ko05016,map00190,map01100,map04714,map04723,map04932,map05010,map05012,map05016	M00143	R11945	RC00061	ko00000,ko00001,ko00002,ko01000	3.D.1.6	-	-	Complex1_51K,NADH_4Fe-4S,SLBB	TRINITY_GG_11297_c0_g1_i1	increasing	20.8267	30.2082	35.4753	44.2896	50.1665	23.5736	33.9379	35.8376	43.9539	48.7105	23.8333	32.4498	58.7882	56.4809	29.9498	35.9657	45.8182	65.3679	62.3734	25.7778	22.5972	49.9132	46.8709	51.5844	27.9882	35.1616
TRINITY_GG_11297_c0_g1_i3	TRINITY_GG_11297_c0_g1::TRINITY_GG_11297_c0_g1_i3::g.26138::m.26138	4098.XP_009615859.1	0	906	COG1894@1|root,KOG2658@2759|Eukaryota,37IZ7@33090|Viridiplantae,3G8TC@35493|Streptophyta,44CE7@71274|asterids	35493|Streptophyta	C	Core subunit of the mitochondrial membrane respiratory chain NADH dehydrogenase (Complex I) that is believed to belong to the minimal assembly required for catalysis. Complex I functions in the transfer of electrons from NADH to the respiratory chain	-	GO:0005575,GO:0005622,GO:0005623,GO:0005737,GO:0005739,GO:0005740,GO:0005743,GO:0005746,GO:0005747,GO:0016020,GO:0019866,GO:0030964,GO:0031090,GO:0031966,GO:0031967,GO:0031975,GO:0032991,GO:0043226,GO:0043227,GO:0043229,GO:0043231,GO:0044422,GO:0044424,GO:0044425,GO:0044429,GO:0044444,GO:0044446,GO:0044455,GO:0044464,GO:0045271,GO:0070469,GO:0098796,GO:0098798,GO:0098800,GO:0098803,GO:1902494,GO:…	1.6.5.3,1.6.99.3	ko:K03942	ko00190,ko01100,ko04714,ko04723,ko04932,ko05010,ko05012,ko05016,map00190,map01100,map04714,map04723,map04932,map05010,map05012,map05016	M00143	R11945	RC00061	ko00000,ko00001,ko00002,ko01000	3.D.1.6	-	-	Complex1_51K,NADH_4Fe-4S,SLBB	TRINITY_GG_11297_c0_g1_i3	increasing	6.55408	5.11215	4.49353	6.83503	8.58015	5.91876	3.24356	6.49747	9.46109	5.98199	4.02336	2.72942	4.92229	5.76994	3.68772	3.07399	5.5215	10.1106	8.00667	3.49866	2.65646	4.66379	7.73915	6.48794	3.14153	3.20962
TRINITY_GG_1129_c0_g1_i1	TRINITY_GG_1129_c0_g1::TRINITY_GG_1129_c0_g1_i1::g.2932::m.2932	2711.XP_006474210.1	1.63e-157	470	COG0474@1|root,KOG0205@2759|Eukaryota,37I59@33090|Viridiplantae,3GG2J@35493|Streptophyta	35493|Streptophyta	P	plasma membrane ATPase	-	GO:0005575,GO:0005623,GO:0005886,GO:0016020,GO:0044464,GO:0071944	3.6.3.6	ko:K01535	ko00190,map00190	-	-	-	ko00000,ko00001,ko01000	3.A.3.3	-	-	Cation_ATPase_N,E1-E2_ATPase,Hydrolase	TRINITY_GG_1129_c0_g1_i1	increasing	2.3954	0.0331958	0.0675719	0.172602	0.438135	1.62343	0.307285	1.08291	7.57586	0.478559	3.03457	1.71852	10.4031	11.9699	6.54828	2.08349	9.05389	21.3797	11.5453	1.45227	0	0.142406	0.508676	9.00512	0.178496	0.0721263
TRINITY_GG_11321_c0_g1_i1	TRINITY_GG_11321_c0_g1::TRINITY_GG_11321_c0_g1_i1::g.26189::m.26189	4155.Migut.E00237.1.p	1.68e-229	633	COG0057@1|root,KOG0657@2759|Eukaryota,37HSA@33090|Viridiplantae,3GAGX@35493|Streptophyta	35493|Streptophyta	G	Belongs to the glyceraldehyde-3-phosphate dehydrogenase family	-	-	1.2.1.12	ko:K00134	ko00010,ko00710,ko01100,ko01110,ko01120,ko01130,ko01200,ko01230,ko04066,ko05010,map00010,map00710,map01100,map01110,map01120,map01130,map01200,map01230,map04066,map05010	M00001,M00002,M00003,M00165,M00166,M00308,M00552	R01061	RC00149	ko00000,ko00001,ko00002,ko01000,ko04131,ko04147	-	-	-	Gp_dh_C,Gp_dh_N	TRINITY_GG_11321_c0_g1_i1	increasing	80.4788	59.6861	63.2811	184.753	111.323	85.4331	89.215	59.7294	119.852	128.425	66.4195	63.2484	178.215	90.6705	63.6907	79.3774	110.258	204.599	140.867	76.2443	56.3723	121.686	177.601	185.243	70.9343	76.5261
TRINITY_GG_11338_c0_g1_i1	TRINITY_GG_11338_c0_g1::TRINITY_GG_11338_c0_g1_i1::g.26217::m.26217	4155.Migut.L01203.1.p	1.14e-220	620	COG2723@1|root,KOG0626@2759|Eukaryota,37SGT@33090|Viridiplantae,3GBC4@35493|Streptophyta,44EW8@71274|asterids	35493|Streptophyta	G	Belongs to the glycosyl hydrolase 1 family	-	GO:0003674,GO:0003824,GO:0004553,GO:0004565,GO:0005575,GO:0005576,GO:0005622,GO:0005623,GO:0005737,GO:0008150,GO:0008152,GO:0008422,GO:0009507,GO:0009536,GO:0015925,GO:0015926,GO:0016787,GO:0016798,GO:0033907,GO:0042973,GO:0043226,GO:0043227,GO:0043229,GO:0043231,GO:0044424,GO:0044444,GO:0044464,GO:0048046,GO:0071704,GO:0080079,GO:0080083,GO:1901135,GO:1901657	3.2.1.21	ko:K01188	ko00460,ko00500,ko00940,ko01100,ko01110,map00460,map00500,map00940,map01100,map01110	-	R00026,R02558,R02887,R02985,R03527,R04949,R04998,R10035,R10039,R10040	RC00049,RC00059,RC00171,RC00262,RC00397,RC00451,RC00714,RC00746,RC01248	ko00000,ko00001,ko01000	-	GH1	-	Glyco_hydro_1	TRINITY_GG_11338_c0_g1_i1	decreasing	0.964814	0	0	0	0	0.67643	0	0.270728	0	0.0683656	0.511444	0	0	0	0.379111	0.170777	0.06859	0	0	0.594111	0	0	0	0	0.785382	0
TRINITY_GG_11338_c0_g1_i2	TRINITY_GG_11338_c0_g1::TRINITY_GG_11338_c0_g1_i2::g.26216::m.26216	4155.Migut.L01203.1.p	2.11999999994319e-314	862	COG2723@1|root,KOG0626@2759|Eukaryota,37SGT@33090|Viridiplantae,3GBC4@35493|Streptophyta,44EW8@71274|asterids	35493|Streptophyta	G	Belongs to the glycosyl hydrolase 1 family	-	GO:0003674,GO:0003824,GO:0004553,GO:0004565,GO:0005575,GO:0005576,GO:0005622,GO:0005623,GO:0005737,GO:0008150,GO:0008152,GO:0008422,GO:0009507,GO:0009536,GO:0015925,GO:0015926,GO:0016787,GO:0016798,GO:0033907,GO:0042973,GO:0043226,GO:0043227,GO:0043229,GO:0043231,GO:0044424,GO:0044444,GO:0044464,GO:0048046,GO:0071704,GO:0080079,GO:0080083,GO:1901135,GO:1901657	3.2.1.21	ko:K01188	ko00460,ko00500,ko00940,ko01100,ko01110,map00460,map00500,map00940,map01100,map01110	-	R00026,R02558,R02887,R02985,R03527,R04949,R04998,R10035,R10039,R10040	RC00049,RC00059,RC00171,RC00262,RC00397,RC00451,RC00714,RC00746,RC01248	ko00000,ko00001,ko01000	-	GH1	-	Glyco_hydro_1	TRINITY_GG_11338_c0_g1_i2	decreasing	6.28793	0.531133	0.16893	0.0345203	0.109534	5.30997	2.73142	14.4501	0.523677	0.581108	6.30781	8.49153	0.628378	0.286705	2.99842	1.91271	2.16059	0.140425	0.0357441	3.82872	0.0344995	1.78007	0.944684	0.177266	5.35488	1.33434
TRINITY_GG_11348_c0_g1_i4	TRINITY_GG_11348_c0_g1::TRINITY_GG_11348_c0_g1_i4::g.26262::m.26262	4081.Solyc05g012110.2.1	4.66e-143	409	COG0363@1|root,KOG3147@2759|Eukaryota,37Q6S@33090|Viridiplantae,3G721@35493|Streptophyta,44BNV@71274|asterids	35493|Streptophyta	G	Glucosamine-6-phosphate isomerases/6-phosphogluconolactonase	-	GO:0003674,GO:0003824,GO:0005575,GO:0005622,GO:0005623,GO:0005737,GO:0005829,GO:0006081,GO:0006098,GO:0006139,GO:0006725,GO:0006732,GO:0006733,GO:0006739,GO:0006753,GO:0006793,GO:0006796,GO:0006807,GO:0008150,GO:0008152,GO:0009051,GO:0009117,GO:0009987,GO:0016787,GO:0016788,GO:0017057,GO:0019362,GO:0019637,GO:0019682,GO:0019693,GO:0034641,GO:0044237,GO:0044238,GO:0044281,GO:0044424,GO:0044444,GO:…	3.1.1.31	ko:K01057	ko00030,ko01100,ko01110,ko01120,ko01130,ko01200,map00030,map01100,map01110,map01120,map01130,map01200	M00004,M00006,M00008	R02035	RC00537	ko00000,ko00001,ko00002,ko01000	-	-	-	Glucosamine_iso	TRINITY_GG_11348_c0_g1_i4	decreasing	13.7736	4.87978	5.00032	2.72711	1.09534	3.82183	2.62899	1.42132	1.08227	0.922936	2.93228	1.28047	0.453828	0.0716763	2.89503	2.7666	1.64616	1.1234	0.893602	8.61461	3.10496	2.63451	2.28904	3.08443	20.7412	5.77011
TRINITY_GG_11477_c0_g1_i10	TRINITY_GG_11477_c0_g1::TRINITY_GG_11477_c0_g1_i10::g.26554::m.26554	4155.Migut.A00708.1.p	1.23e-220	624	28PB9@1|root,2QVYM@2759|Eukaryota,37TA8@33090|Viridiplantae,3GE1A@35493|Streptophyta,44FNJ@71274|asterids	35493|Streptophyta	G	Cellulase (glycosyl hydrolase family 5)	-	-	3.2.1.4	ko:K01179	ko00500,ko01100,map00500,map01100	-	R06200,R11307,R11308	-	ko00000,ko00001,ko01000	-	GH5,GH9	-	Cellulase	TRINITY_GG_11477_c0_g1_i10	increasing	37.2618	6.24081	14.832	14.5331	11.6836	16.4034	6.04326	23.9933	20.6678	10.0156	10.6039	7.58173	5.16666	10.1422	12.683	8.19732	23.9722	12.2872	12.7964	15.4799	2.34597	11.3925	10.0645	12.515	4.96219	4.61609
TRINITY_GG_11477_c0_g1_i13	TRINITY_GG_11477_c0_g1::TRINITY_GG_11477_c0_g1_i13::g.26548::m.26548	4155.Migut.A00708.1.p	1.51e-144	427	28PB9@1|root,2QVYM@2759|Eukaryota,37TA8@33090|Viridiplantae,3GE1A@35493|Streptophyta,44FNJ@71274|asterids	35493|Streptophyta	G	Cellulase (glycosyl hydrolase family 5)	-	-	3.2.1.4	ko:K01179	ko00500,ko01100,map00500,map01100	-	R06200,R11307,R11308	-	ko00000,ko00001,ko01000	-	GH5,GH9	-	Cellulase	TRINITY_GG_11477_c0_g1_i13	increasing	5.68908	0.298762	0.743291	3.21039	0.949293	3.21304	0.409713	4.33165	2.68821	3.72593	2.96637	1.17938	1.25676	4.12139	3.30861	1.09298	1.95482	2.56276	1.71572	4.2908	0.75899	3.80935	3.23373	3.08443	1.42797	0.613074
TRINITY_GG_11477_c0_g1_i4	TRINITY_GG_11477_c0_g1::TRINITY_GG_11477_c0_g1_i4::g.26550::m.26550	4155.Migut.A00708.1.p	2.51e-187	536	28PB9@1|root,2QVYM@2759|Eukaryota,37TA8@33090|Viridiplantae,3GE1A@35493|Streptophyta,44FNJ@71274|asterids	35493|Streptophyta	G	Cellulase (glycosyl hydrolase family 5)	-	-	3.2.1.4	ko:K01179	ko00500,ko01100,map00500,map01100	-	R06200,R11307,R11308	-	ko00000,ko00001,ko01000	-	GH5,GH9	-	Cellulase	TRINITY_GG_11477_c0_g1_i4	increasing	35.9643	15.8676	33.3805	24.3023	31.4727	40.2137	9.73068	30.6261	33.5851	23.2443	16.9799	4.61643	21.9932	14.837	31.9143	11.7495	30.8655	23.7669	25.9859	20.8599	10.1774	11.4637	15.987	19.2865	27.4884	12.8746
TRINITY_GG_11484_c0_g1_i1	TRINITY_GG_11484_c0_g1::TRINITY_GG_11484_c0_g1_i1::g.26566::m.26566	4096.XP_009794478.1	1.03e-78	255	28MUD@1|root,2QUCN@2759|Eukaryota,37ICK@33090|Viridiplantae,3GA96@35493|Streptophyta	35493|Streptophyta	S	synthase	TPS1	GO:0003674,GO:0003824,GO:0006629,GO:0006644,GO:0006720,GO:0006721,GO:0006793,GO:0006796,GO:0008150,GO:0008152,GO:0008299,GO:0008610,GO:0009058,GO:0009987,GO:0010333,GO:0010334,GO:0016829,GO:0016835,GO:0016838,GO:0019637,GO:0042214,GO:0044237,GO:0044238,GO:0044249,GO:0044255,GO:0045338,GO:0046246,GO:0047461,GO:0051761,GO:0051762,GO:0071704,GO:1901360,GO:1901362,GO:1901576,GO:1901926,GO:1901928	4.2.3.13,4.2.3.133,4.2.3.47,4.2.3.73,4.2.3.75,4.2.3.86	ko:K14181,ko:K15803,ko:K22064,ko:K22065	ko00909,ko01100,ko01110,map00909,map01100,map01110	-	R02311,R07648,R08691,R08695,R09886	RC00637,RC02337,RC02425,RC02696,RC02772	ko00000,ko00001,ko01000	-	-	-	Terpene_synth,Terpene_synth_C	TRINITY_GG_11484_c0_g1_i1	increasing	0.532311	0.63072	0.033786	0.793968	1.56998	19.3121	23.3536	3.68867	32.9916	3.72593	4.26203	5.99799	12.4628	16.4855	0.482505	1.87855	0.06859	0.315956	2.1089	4.19179	13.0063	0.712029	2.32538	0.177266	7.67532	15.0383
TRINITY_GG_114_c0_g1_i1	TRINITY_GG_114_c0_g1::TRINITY_GG_114_c0_g1_i1::g.286::m.286	4098.XP_009615327.1	0	1388	COG1877@1|root,KOG1050@2759|Eukaryota,37NGG@33090|Viridiplantae,3G801@35493|Streptophyta,44Q38@71274|asterids	35493|Streptophyta	G	alpha,alpha-trehalose-phosphate synthase UDP-forming 11 isoform X1	-	GO:0003674,GO:0003824,GO:0005575,GO:0005622,GO:0005623,GO:0005737,GO:0005739,GO:0005829,GO:0005975,GO:0005984,GO:0005991,GO:0005992,GO:0006793,GO:0006796,GO:0006950,GO:0008150,GO:0008152,GO:0009058,GO:0009311,GO:0009312,GO:0009987,GO:0016051,GO:0016311,GO:0016787,GO:0016788,GO:0016791,GO:0033554,GO:0034637,GO:0042578,GO:0043226,GO:0043227,GO:0043229,GO:0043231,GO:0044237,GO:0044238,GO:0044249,GO:…	2.4.1.15,3.1.3.12	ko:K16055	ko00500,ko01100,map00500,map01100	-	R02737,R02778	RC00005,RC00017,RC00049,RC02748	ko00000,ko00001,ko01000,ko01003	-	GT20	-	Glyco_transf_20,Trehalose_PPase	TRINITY_GG_114_c0_g1_i1	increasing	7.78505	6.3404	21.2514	29.3078	158.422	2.80718	8.97954	27.8173	71.6739	147.328	8.55816	5.96429	355.313	608.137	6.72061	9.70016	10.0484	128.594	140.617	4.98393	2.00097	7.72551	112.526	338.259	3.64132	5.73404
TRINITY_GG_114_c0_g1_i2	TRINITY_GG_114_c0_g1::TRINITY_GG_114_c0_g1_i2::g.285::m.285	3649.evm.model.supercontig_75.9	2.28e-36	134	COG1877@1|root,KOG1050@2759|Eukaryota,37NGG@33090|Viridiplantae,3G801@35493|Streptophyta,3HXBR@3699|Brassicales	35493|Streptophyta	G	Glycosyltransferase family 20	-	GO:0003674,GO:0003824,GO:0005575,GO:0005622,GO:0005623,GO:0005737,GO:0005739,GO:0005829,GO:0005975,GO:0005984,GO:0005991,GO:0005992,GO:0006793,GO:0006796,GO:0006950,GO:0008150,GO:0008152,GO:0009058,GO:0009311,GO:0009312,GO:0009987,GO:0016051,GO:0016311,GO:0016787,GO:0016788,GO:0016791,GO:0033554,GO:0034637,GO:0042578,GO:0043226,GO:0043227,GO:0043229,GO:0043231,GO:0044237,GO:0044238,GO:0044249,GO:…	2.4.1.15,3.1.3.12	ko:K16055	ko00500,ko01100,map00500,map01100	-	R02737,R02778	RC00005,RC00017,RC00049,RC02748	ko00000,ko00001,ko01000,ko01003	-	GT20	-	Glyco_transf_20,Trehalose_PPase	TRINITY_GG_114_c0_g1_i2	increasing	0.399233	0.232371	0.101358	0.897529	2.44625	0.101464	0.341427	0.981389	1.22191	3.04227	0	0	6.17905	16.9873	0	0.204933	0.20577	2.66808	2.53783	0.0990186	0.0689991	0.178007	3.45173	12.1959	0.107098	0
TRINITY_GG_1158_c0_g1_i1	TRINITY_GG_1158_c0_g1::TRINITY_GG_1158_c0_g1_i1::g.3000::m.3000	4155.Migut.F02090.1.p	2.2e-256	706	2CMRB@1|root,2QRJK@2759|Eukaryota,37NPZ@33090|Viridiplantae,3GBKH@35493|Streptophyta,44DI5@71274|asterids	35493|Streptophyta	Q	Introduction of a cis double bond between carbons of the acyl chain	-	-	1.14.19.11,1.14.19.2,1.14.19.26	ko:K03921	ko00061,ko01040,ko01212,map00061,map01040,map01212	-	R03370,R08161,R11108,R11109	RC00917	ko00000,ko00001,ko01000,ko01004	-	-	-	FA_desaturase_2	TRINITY_GG_1158_c0_g1_i1	increasing	242.867	1063.86	735.115	2367.51	1819.65	589.745	1091.34	683.893	2282.46	2157.93	378.912	564.35	2728.21	1231.65	397.205	1193.84	1264.15	2863.97	1878.46	423.832	1131.24	1171.96	2904.18	1913.8	435.994	990.836
TRINITY_GG_11637_c0_g1_i2	TRINITY_GG_11637_c0_g1::TRINITY_GG_11637_c0_g1_i2::g.26900::m.26900	4098.XP_009619525.1	2.4e-83	260	COG5597@1|root,KOG1950@2759|Eukaryota,37RFC@33090|Viridiplantae,3GGQ0@35493|Streptophyta,44BZX@71274|asterids	35493|Streptophyta	G	glucuronosyltransferase	-	GO:0000271,GO:0003674,GO:0003824,GO:0005575,GO:0005622,GO:0005623,GO:0005737,GO:0005829,GO:0005975,GO:0005976,GO:0005977,GO:0005978,GO:0006073,GO:0006091,GO:0006112,GO:0008150,GO:0008152,GO:0008194,GO:0008466,GO:0009058,GO:0009059,GO:0009250,GO:0009987,GO:0015980,GO:0016051,GO:0016740,GO:0016757,GO:0016758,GO:0033692,GO:0034637,GO:0034645,GO:0035251,GO:0043170,GO:0044042,GO:0044237,GO:0044238,GO:…	2.4.1.186	ko:K00750	ko00500,ko01100,map00500,map01100	-	R00292,R03681	RC00005,RC00171	ko00000,ko00001,ko01000,ko01003	-	GT8	-	Mannosyl_trans3	TRINITY_GG_11637_c0_g1_i2	decreasing	1.39732	0.564329	0.202716	0.172602	0.109534	0.608787	0.136571	0.203046	0	0	0.443251	0.168483	0	0.0716763	1.0684	0.273244	0.34295	0	0.107232	0.0660124	0.379495	0.213609	0	0.0709064	0.392691	0.10819
TRINITY_GG_11652_c0_g1_i1	TRINITY_GG_11652_c0_g1::TRINITY_GG_11652_c0_g1_i1::g.26945::m.26945	4098.XP_009602359.1	0	1592	COG1501@1|root,KOG1065@2759|Eukaryota,37JAX@33090|Viridiplantae,3GDDI@35493|Streptophyta,44QMI@71274|asterids	35493|Streptophyta	G	Belongs to the glycosyl hydrolase 31 family	-	GO:0000272,GO:0003674,GO:0003824,GO:0004553,GO:0005575,GO:0005576,GO:0005618,GO:0005622,GO:0005623,GO:0005737,GO:0005911,GO:0005975,GO:0005976,GO:0006073,GO:0008150,GO:0008152,GO:0009044,GO:0009056,GO:0009057,GO:0009505,GO:0009506,GO:0009507,GO:0009536,GO:0009987,GO:0010035,GO:0010038,GO:0010383,GO:0010410,GO:0010411,GO:0016052,GO:0016787,GO:0016798,GO:0030054,GO:0030312,GO:0042221,GO:0043170,GO:…	3.2.1.177,3.2.1.20	ko:K01187,ko:K15925	ko00052,ko00500,ko01100,map00052,map00500,map01100	-	R00028,R00801,R00802,R06087,R06088	RC00028,RC00049,RC00077	ko00000,ko00001,ko01000	-	GH31	-	Gal_mutarotas_2,Glyco_hydro_31,NtCtMGAM_N	TRINITY_GG_11652_c0_g1_i1	decreasing	16.0359	12.8468	12.1292	14.1533	11.4645	47.7221	29.6017	31.9798	32.8869	7.79368	19.7758	20.8582	17.1757	6.02081	50.663	36.8538	36.6957	50.7286	49.8272	33.3032	28.4966	40.4432	31.9376	19.9247	19.5632	19.5102
TRINITY_GG_11669_c0_g1_i1	TRINITY_GG_11669_c0_g1::TRINITY_GG_11669_c0_g1_i1::g.26967::m.26967	4155.Migut.L01074.1.p	9.59e-243	678	COG0508@1|root,KOG0557@2759|Eukaryota,37IG4@33090|Viridiplantae,3GB9V@35493|Streptophyta,44IXS@71274|asterids	35493|Streptophyta	C	Dihydrolipoamide acetyltransferase component of pyruvate dehydrogenase complex	-	-	2.3.1.12	ko:K00627	ko00010,ko00020,ko00620,ko01100,ko01110,ko01120,ko01130,ko01200,map00010,map00020,map00620,map01100,map01110,map01120,map01130,map01200	M00307	R00209,R02569	RC00004,RC02742,RC02857	br01601,ko00000,ko00001,ko00002,ko01000	-	-	-	2-oxoacid_dh,Biotin_lipoyl,E3_binding	TRINITY_GG_11669_c0_g1_i1	increasing	43.5497	94.3425	87.6746	143.915	134.361	59.3229	113.422	119.053	134.725	103.916	43.0977	89.9698	109.408	96.4404	95.3637	138.466	164.856	102.581	100.691	60.3353	77.7965	226.532	180.871	114.797	84.1787	151.537
TRINITY_GG_11695_c0_g1_i1	TRINITY_GG_11695_c0_g1::TRINITY_GG_11695_c0_g1_i1::g.27018::m.27018	102107.XP_008237955.1	9.28e-140	406	COG0057@1|root,KOG0657@2759|Eukaryota,37NET@33090|Viridiplantae,3G7RA@35493|Streptophyta,4JD45@91835|fabids	35493|Streptophyta	G	Belongs to the glyceraldehyde-3-phosphate dehydrogenase family	-	-	1.2.1.13	ko:K05298	ko00710,ko01100,ko01120,ko01200,map00710,map01100,map01120,map01200	M00165,M00166	R01063	RC00149	ko00000,ko00001,ko00002,ko01000	-	-	-	CP12,Gp_dh_C,Gp_dh_N	TRINITY_GG_11695_c0_g1_i1	decreasing	47.2759	41.196	16.9268	4.97093	1.31441	9.87587	15.5349	39.0525	3.52609	2.42698	107.642	44.2436	0.0698197	0.680925	32.9137	29.1005	10.4943	0.84255	0.357441	18.5495	27.1166	13.1369	0.799348	0.496345	43.1603	28.526
TRINITY_GG_11695_c0_g1_i2	TRINITY_GG_11695_c0_g1::TRINITY_GG_11695_c0_g1_i2::g.27021::m.27021	102107.XP_008237955.1	1.02e-297	815	COG0057@1|root,KOG0657@2759|Eukaryota,37NET@33090|Viridiplantae,3G7RA@35493|Streptophyta,4JD45@91835|fabids	35493|Streptophyta	G	Belongs to the glyceraldehyde-3-phosphate dehydrogenase family	-	-	1.2.1.13	ko:K05298	ko00710,ko01100,ko01120,ko01200,map00710,map01100,map01120,map01200	M00165,M00166	R01063	RC00149	ko00000,ko00001,ko00002,ko01000	-	-	-	CP12,Gp_dh_C,Gp_dh_N	TRINITY_GG_11695_c0_g1_i2	decreasing	292.239	585.541	140.55	21.6097	9.63897	187.202	292.706	169.036	14.2091	51.6844	492.35	498.844	1.36149	1.75607	287.539	555.095	149.252	2.03616	3.18122	378.449	513.319	112.892	2.54338	3.11988	542.556	563.559
TRINITY_GG_11721_c0_g1_i1	TRINITY_GG_11721_c0_g1::TRINITY_GG_11721_c0_g1_i1::g.27090::m.27090	4096.XP_009758034.1	2.1e-238	662	COG1024@1|root,KOG1684@2759|Eukaryota,37P4M@33090|Viridiplantae,3GH7Q@35493|Streptophyta,44BA6@71274|asterids	35493|Streptophyta	I	Enoyl-CoA hydratase/isomerase	-	GO:0005575,GO:0005622,GO:0005623,GO:0005737,GO:0005739,GO:0043226,GO:0043227,GO:0043229,GO:0043231,GO:0044424,GO:0044444,GO:0044464	3.1.2.4	ko:K05605	ko00280,ko00410,ko00640,ko01100,ko01200,map00280,map00410,map00640,map01100,map01200	M00013	R03158,R05064	RC00004,RC00014,RC00137	ko00000,ko00001,ko00002,ko01000	-	-	-	ECH_2	TRINITY_GG_11721_c0_g1_i1	decreasing	14.5055	12.0833	14.8658	8.52652	8.98177	18.3312	17.3786	16.9205	14.6979	9.60537	16.8095	17.9266	9.1813	6.37919	13.0966	12.1252	12.3805	9.89997	7.89944	11.7832	10.9364	13.4573	9.22884	6.34612	16.9928	16.6251
TRINITY_GG_11778_c0_g1_i10	TRINITY_GG_11778_c0_g1::TRINITY_GG_11778_c0_g1_i10::g.27235::m.27235	4155.Migut.M01825.1.p	3.24e-124	374	28MUD@1|root,2QUCN@2759|Eukaryota,37ICK@33090|Viridiplantae,3GA96@35493|Streptophyta,44R27@71274|asterids	35493|Streptophyta	S	Terpene synthase, N-terminal domain	TPS1	GO:0003674,GO:0003824,GO:0006629,GO:0006644,GO:0006720,GO:0006721,GO:0006793,GO:0006796,GO:0008150,GO:0008152,GO:0008299,GO:0008610,GO:0009058,GO:0009987,GO:0010333,GO:0010334,GO:0016829,GO:0016835,GO:0016838,GO:0019637,GO:0042214,GO:0044237,GO:0044238,GO:0044249,GO:0044255,GO:0045338,GO:0046246,GO:0047461,GO:0051761,GO:0051762,GO:0071704,GO:1901360,GO:1901362,GO:1901576,GO:1901926,GO:1901928	4.2.3.13,4.2.3.133,4.2.3.47,4.2.3.73,4.2.3.75,4.2.3.86	ko:K14181,ko:K15803,ko:K22064,ko:K22065	ko00909,ko01100,ko01110,map00909,map01100,map01110	-	R02311,R07648,R08691,R08695,R09886	RC00637,RC02337,RC02425,RC02696,RC02772	ko00000,ko00001,ko01000	-	-	-	Terpene_synth,Terpene_synth_C	TRINITY_GG_11778_c0_g1_i10	decreasing	22.9226	32.1335	2.60152	2.48546	3.83368	17.1475	42.5418	23.3503	1.81541	0.888753	63.0099	44.2773	2.16441	0.57341	14.2684	32.2769	3.73816	1.47446	4.5395	12.3113	83.7994	2.4565	0.581344	0	7.13984	14.7138
TRINITY_GG_11778_c0_g1_i3	TRINITY_GG_11778_c0_g1::TRINITY_GG_11778_c0_g1_i3::g.27227::m.27227	57918.XP_004288818.1	2.17e-144	428	28MUD@1|root,2QUCN@2759|Eukaryota,37ICK@33090|Viridiplantae,3GA96@35493|Streptophyta,4JM5K@91835|fabids	35493|Streptophyta	S	(-)-germacrene D synthase-like	-	-	4.2.3.75	ko:K15803	ko00909,map00909	-	R07648	RC02425	ko00000,ko00001,ko01000	-	-	-	Terpene_synth,Terpene_synth_C	TRINITY_GG_11778_c0_g1_i3	decreasing	44.3482	38.8723	3.68267	7.11119	2.62881	14.3403	22.1586	19.8308	4.67818	0.376011	58.6115	30.6639	0.977476	1.00347	10.9598	20.6299	1.61187	4.21275	5.07566	10.43	48.2994	0	0.835682	0.212719	10.9596	17.9234
TRINITY_GG_11778_c0_g1_i7	TRINITY_GG_11778_c0_g1::TRINITY_GG_11778_c0_g1_i7::g.27234::m.27234	29760.VIT_19s0014g04930.t01	7e-176	511	28MUD@1|root,2QUCN@2759|Eukaryota,37ICK@33090|Viridiplantae,3GA96@35493|Streptophyta	35493|Streptophyta	S	synthase	-	-	4.2.3.73,4.2.3.75,4.2.3.86	ko:K14181,ko:K15803	ko00909,map00909	-	R07648,R08691,R09886	RC02337,RC02425,RC02696	ko00000,ko00001,ko01000	-	-	-	Terpene_synth,Terpene_synth_C	TRINITY_GG_11778_c0_g1_i7	decreasing	62.4135	106.924	9.22357	12.8416	17.0508	68.962	186.044	92.5552	4.81783	7.38349	183.233	130.54	10.473	8.42196	45.5278	118.52	20.4741	8.17976	23.3409	47.892	317.775	10.6092	1.38069	0.638158	29.0591	28.3096
TRINITY_GG_11780_c0_g1_i1	TRINITY_GG_11780_c0_g1::TRINITY_GG_11780_c0_g1_i1::g.27239::m.27239	29760.VIT_19s0014g04930.t01	5.77e-227	645	28MUD@1|root,2QUCN@2759|Eukaryota,37ICK@33090|Viridiplantae,3GA96@35493|Streptophyta	35493|Streptophyta	S	synthase	-	-	4.2.3.73,4.2.3.75,4.2.3.86	ko:K14181,ko:K15803	ko00909,map00909	-	R07648,R08691,R09886	RC02337,RC02425,RC02696	ko00000,ko00001,ko01000	-	-	-	Terpene_synth,Terpene_synth_C	TRINITY_GG_11780_c0_g1_i1	decreasing	67.7699	201.83	8.683	0	0.255579	36.7639	51.4189	1.69205	0.0349118	0	92.1963	59.744	22.063	0.39422	32.4657	74.5956	0.583015	0.0351063	0.107232	40.6636	120.369	0.49842	0	0	57.4757	122.146
TRINITY_GG_11780_c0_g1_i2	TRINITY_GG_11780_c0_g1::TRINITY_GG_11780_c0_g1_i2::g.27237::m.27237	29760.VIT_19s0014g04930.t01	2.83e-183	530	28MUD@1|root,2QUCN@2759|Eukaryota,37ICK@33090|Viridiplantae,3GA96@35493|Streptophyta	35493|Streptophyta	S	synthase	-	-	4.2.3.73,4.2.3.75,4.2.3.86	ko:K14181,ko:K15803	ko00909,map00909	-	R07648,R08691,R09886	RC02337,RC02425,RC02696	ko00000,ko00001,ko01000	-	-	-	Terpene_synth,Terpene_synth_C	TRINITY_GG_11780_c0_g1_i2	decreasing	9.38198	11.8841	1.14872	0	0	1.62343	2.97042	0.406092	0	0.205097	279.555	156.184	28.9403	3.83468	3.03289	4.3719	0	0	0	1.32025	4.51944	0	0	0	5.71187	7.06838
TRINITY_GG_11782_c0_g1_i4	TRINITY_GG_11782_c0_g1::TRINITY_GG_11782_c0_g1_i4::g.27240::m.27240	57918.XP_004288818.1	1.79e-188	543	28MUD@1|root,2QUCN@2759|Eukaryota,37ICK@33090|Viridiplantae,3GA96@35493|Streptophyta,4JM5K@91835|fabids	35493|Streptophyta	S	(-)-germacrene D synthase-like	-	-	4.2.3.75	ko:K15803	ko00909,map00909	-	R07648	RC02425	ko00000,ko00001,ko01000	-	-	-	Terpene_synth,Terpene_synth_C	TRINITY_GG_11782_c0_g1_i4	decreasing	42.1524	120.368	2.87181	0	0	17.0798	29.2945	2.0643	0	0	205.941	133.304	25.17	2.93873	14.9232	40.2693	0.377245	0	0.142976	20.5298	60.4087	0	0	0.10636	32.7718	54.4193
TRINITY_GG_11787_c0_g1_i5	TRINITY_GG_11787_c0_g1::TRINITY_GG_11787_c0_g1_i5::g.27244::m.27244	4155.Migut.H01081.1.p	3.01e-120	357	28MUD@1|root,2QUCN@2759|Eukaryota,37ICK@33090|Viridiplantae,3GA96@35493|Streptophyta,44R27@71274|asterids	35493|Streptophyta	S	Terpene synthase, N-terminal domain	TPS1	GO:0003674,GO:0003824,GO:0006629,GO:0006644,GO:0006720,GO:0006721,GO:0006793,GO:0006796,GO:0008150,GO:0008152,GO:0008299,GO:0008610,GO:0009058,GO:0009987,GO:0010333,GO:0010334,GO:0016829,GO:0016835,GO:0016838,GO:0019637,GO:0042214,GO:0044237,GO:0044238,GO:0044249,GO:0044255,GO:0045338,GO:0046246,GO:0047461,GO:0051761,GO:0051762,GO:0071704,GO:1901360,GO:1901362,GO:1901576,GO:1901926,GO:1901928	4.2.3.13,4.2.3.133,4.2.3.47,4.2.3.73,4.2.3.75,4.2.3.86	ko:K14181,ko:K15803,ko:K22064,ko:K22065	ko00909,ko01100,ko01110,map00909,map01100,map01110	-	R02311,R07648,R08691,R08695,R09886	RC00637,RC02337,RC02425,RC02696,RC02772	ko00000,ko00001,ko01000	-	-	-	Terpene_synth,Terpene_synth_C	TRINITY_GG_11787_c0_g1_i5	decreasing	4.25849	2.02494	0.101358	0.0690407	0.219068	6.56137	15.1594	8.76482	0.698236	0.717839	88.3434	79.4902	0.244369	0	43.9424	14.2428	0.6859	0.877657	3.61015	3.96074	11.2124	1.10364	0.072668	0.141813	0.321293	0.829453
TRINITY_GG_11801_c0_g1_i8	TRINITY_GG_11801_c0_g1::TRINITY_GG_11801_c0_g1_i8::g.27257::m.27257	4155.Migut.M01825.1.p	8.37e-82	263	28MUD@1|root,2QUCN@2759|Eukaryota,37ICK@33090|Viridiplantae,3GA96@35493|Streptophyta,44R27@71274|asterids	35493|Streptophyta	S	Terpene synthase, N-terminal domain	TPS1	GO:0003674,GO:0003824,GO:0006629,GO:0006644,GO:0006720,GO:0006721,GO:0006793,GO:0006796,GO:0008150,GO:0008152,GO:0008299,GO:0008610,GO:0009058,GO:0009987,GO:0010333,GO:0010334,GO:0016829,GO:0016835,GO:0016838,GO:0019637,GO:0042214,GO:0044237,GO:0044238,GO:0044249,GO:0044255,GO:0045338,GO:0046246,GO:0047461,GO:0051761,GO:0051762,GO:0071704,GO:1901360,GO:1901362,GO:1901576,GO:1901926,GO:1901928	4.2.3.13,4.2.3.133,4.2.3.47,4.2.3.73,4.2.3.75,4.2.3.86	ko:K14181,ko:K15803,ko:K22064,ko:K22065	ko00909,ko01100,ko01110,map00909,map01100,map01110	-	R02311,R07648,R08691,R08695,R09886	RC00637,RC02337,RC02425,RC02696,RC02772	ko00000,ko00001,ko01000	-	-	-	Terpene_synth,Terpene_synth_C	TRINITY_GG_11801_c0_g1_i8	decreasing	1.66347	0.829895	0	0	0	0.270572	0.546284	0.135364	0	0	4.5689	0.943504	0	0	4.65273	0.341555	0.06859	0	0.0714881	0.0660124	0.72449	0	0	0	0.107098	0.0360632
TRINITY_GG_11812_c1_g1_i1	TRINITY_GG_11812_c1_g1::TRINITY_GG_11812_c1_g1_i1::g.27279::m.27279	4155.Migut.N01351.1.p	2.77e-235	650	COG0473@1|root,KOG0784@2759|Eukaryota,37NS2@33090|Viridiplantae,3G8BJ@35493|Streptophyta,44F34@71274|asterids	35493|Streptophyta	E	Isocitrate/isopropylmalate dehydrogenase	-	GO:0003674,GO:0003824,GO:0004448,GO:0004449,GO:0005575,GO:0005576,GO:0005622,GO:0005623,GO:0005737,GO:0005739,GO:0006082,GO:0006091,GO:0006099,GO:0006101,GO:0006102,GO:0008150,GO:0008152,GO:0009060,GO:0009987,GO:0015980,GO:0016491,GO:0016614,GO:0016616,GO:0016999,GO:0017144,GO:0019752,GO:0043226,GO:0043227,GO:0043229,GO:0043231,GO:0043436,GO:0044237,GO:0044238,GO:0044281,GO:0044424,GO:0044444,GO:…	1.1.1.41	ko:K00030	ko00020,ko01100,ko01110,ko01120,ko01130,ko01200,ko01210,ko01230,map00020,map01100,map01110,map01120,map01130,map01200,map01210,map01230	M00009,M00010	R00709	RC00114	br01601,ko00000,ko00001,ko00002,ko01000	-	-	-	Iso_dh	TRINITY_GG_11812_c1_g1_i1	increasing	30.2419	19.6519	37.6376	74.7365	89.7812	31.454	33.2892	55.3977	80.5066	93.7635	24.3788	23.8235	107.557	111.815	29.1226	21.9961	58.473	88.5731	84.8922	25.9099	16.3183	51.5509	68.962	98.7726	27.2742	24.8115
TRINITY_GG_11866_c0_g1_i1	TRINITY_GG_11866_c0_g1::TRINITY_GG_11866_c0_g1_i1::g.27415::m.27415	4155.Migut.E00387.1.p	1.15e-262	722	COG3588@1|root,KOG1557@2759|Eukaryota,37J8J@33090|Viridiplantae,3GCU6@35493|Streptophyta,44CH0@71274|asterids	35493|Streptophyta	G	fructose-bisphosphate aldolase	-	GO:0003674,GO:0003824,GO:0004332,GO:0005575,GO:0005622,GO:0005623,GO:0005737,GO:0005739,GO:0005975,GO:0005996,GO:0006006,GO:0006082,GO:0006090,GO:0006091,GO:0006094,GO:0006096,GO:0006139,GO:0006163,GO:0006164,GO:0006165,GO:0006725,GO:0006732,GO:0006733,GO:0006753,GO:0006754,GO:0006757,GO:0006793,GO:0006796,GO:0006807,GO:0006950,GO:0006979,GO:0008150,GO:0008152,GO:0009056,GO:0009058,GO:0009108,GO:…	4.1.2.13	ko:K01623	ko00010,ko00030,ko00051,ko00680,ko00710,ko01100,ko01110,ko01120,ko01130,ko01200,ko01230,map00010,map00030,map00051,map00680,map00710,map01100,map01110,map01120,map01130,map01200,map01230	M00001,M00003,M00165,M00167	R01068,R01070,R01829,R02568	RC00438,RC00439,RC00603,RC00604	ko00000,ko00001,ko00002,ko01000,ko03036,ko04131,ko04147	-	-	-	Glycolytic	TRINITY_GG_11866_c0_g1_i1	increasing	90.3265	540.527	713.087	1749.66	1370.23	240.369	942.169	629.443	1524.11	841.171	107.949	314.423	1098.47	869.792	270.168	1127.78	1054.19	1597.51	1168.69	176.451	822.676	819.189	1607.2	1143.37	128.124	658.55
TRINITY_GG_11893_c0_g1_i1	TRINITY_GG_11893_c0_g1::TRINITY_GG_11893_c0_g1_i1::g.27462::m.27462	4113.PGSC0003DMT400057281	2.52e-80	240	2AHPJ@1|root,2RZ2U@2759|Eukaryota,37UNE@33090|Viridiplantae,3GIPP@35493|Streptophyta,44JCR@71274|asterids	35493|Streptophyta	S	photosystem I reaction center	-	-	-	ko:K08905	ko00195,ko01100,map00195,map01100	-	-	-	ko00000,ko00001,ko00194	-	-	-	PSI_PSAK	TRINITY_GG_11893_c0_g1_i1	decreasing	174.166	319.178	121.934	13.8081	3.5781	77.5865	99.1163	89.611	5.48115	1.50404	216.136	160.463	0.628378	0.358381	162.432	220.303	58.7474	2.94893	1.2153	159.057	280.619	61.0921	4.25108	2.02083	311.832	264.632
TRINITY_GG_11936_c0_g1_i1	TRINITY_GG_11936_c0_g1::TRINITY_GG_11936_c0_g1_i1::g.27519::m.27519	4155.Migut.M01751.1.p	9.87e-99	299	COG0142@1|root,KOG0776@2759|Eukaryota,37U00@33090|Viridiplantae,3G7C1@35493|Streptophyta,44JI9@71274|asterids	35493|Streptophyta	H	Polyprenyl synthetase	-	GO:0003674,GO:0003824,GO:0004659,GO:0005575,GO:0005622,GO:0005623,GO:0005737,GO:0006629,GO:0006720,GO:0008150,GO:0008152,GO:0008299,GO:0008610,GO:0009058,GO:0009507,GO:0009536,GO:0009579,GO:0009987,GO:0016020,GO:0016740,GO:0016765,GO:0034357,GO:0042214,GO:0042651,GO:0043226,GO:0043227,GO:0043229,GO:0043231,GO:0043692,GO:0043693,GO:0044237,GO:0044238,GO:0044249,GO:0044255,GO:0044424,GO:0044436,GO:…	2.5.1.1,2.5.1.10,2.5.1.29	ko:K13789	ko00900,ko01100,ko01110,ko01130,map00900,map01100,map01110,map01130	M00364,M00366	R01658,R02003,R02061	RC00279	ko00000,ko00001,ko00002,ko01000,ko01006	-	-	-	polyprenyl_synt	TRINITY_GG_11936_c0_g1_i1	decreasing	7.15293	0.298762	0.033786	0	0	10.3156	0.0341427	0	0	0.0341828	0.0681925	0.202179	0	0	21.6093	0.170777	0	0	0	10.661	0.413995	0	0	0	11.7807	0.144253
TRINITY_GG_11950_c0_g1_i1	TRINITY_GG_11950_c0_g1::TRINITY_GG_11950_c0_g1_i1::g.27598::m.27598	4155.Migut.M01755.1.p	0	1765	COG1048@1|root,KOG0452@2759|Eukaryota,37K7C@33090|Viridiplantae,3GEVR@35493|Streptophyta,44NQV@71274|asterids	35493|Streptophyta	C	Catalyzes the isomerization of citrate to isocitrate via cis-aconitate	-	-	4.2.1.3	ko:K01681	ko00020,ko00630,ko00720,ko01100,ko01110,ko01120,ko01130,ko01200,ko01210,ko01230,map00020,map00630,map00720,map01100,map01110,map01120,map01130,map01200,map01210,map01230	M00009,M00010,M00012,M00173,M00740	R01324,R01325,R01900	RC00497,RC00498,RC00618	br01601,ko00000,ko00001,ko00002,ko01000	-	-	-	Aconitase,Aconitase_C	TRINITY_GG_11950_c0_g1_i1	increasing	374.315	425.238	509.932	848.475	756.039	419.251	648.541	469.375	586.483	878.259	454.708	578.604	688.632	589.681	453.831	489.346	553.247	746.043	685.714	395.018	409.372	519.283	746.264	631.599	403.044	492.082
TRINITY_GG_11997_c1_g1_i1	TRINITY_GG_11997_c1_g1::TRINITY_GG_11997_c1_g1_i1::g.27683::m.27683	4155.Migut.E00192.1.p	4.98e-74	238	2C0PQ@1|root,2QQF1@2759|Eukaryota,37SUH@33090|Viridiplantae,3G8R0@35493|Streptophyta,44DA4@71274|asterids	35493|Streptophyta	Q	Peroxidase	-	-	1.11.1.7	ko:K00430	ko00940,ko01100,ko01110,map00940,map01100,map01110	-	R00602,R02596,R03919,R04007,R07443	RC00034	ko00000,ko00001,ko01000	-	-	-	peroxidase	TRINITY_GG_11997_c1_g1_i1	decreasing	0.998083	7.83421	1.2163	0	0.109534	0.947001	2.25342	2.74112	0.139647	0.102548	0.613732	3.33596	0.0349099	0	1.7577	5.6015	0.48013	0	0.0357441	0.528099	2.93246	0.106804	0.036334	0	8.35361	12.1533
TRINITY_GG_12016_c0_g1_i1	TRINITY_GG_12016_c0_g1::TRINITY_GG_12016_c0_g1_i1::g.27731::m.27731	4096.XP_009790731.1	4.25e-289	791	COG0045@1|root,KOG1254@2759|Eukaryota,37IP2@33090|Viridiplantae,3GCZE@35493|Streptophyta,44MUH@71274|asterids	35493|Streptophyta	C	ATP-citrate synthase alpha chain protein	ACLA-1	GO:0003674,GO:0003824,GO:0003878,GO:0005575,GO:0005622,GO:0005623,GO:0005737,GO:0005829,GO:0006082,GO:0006084,GO:0006085,GO:0006139,GO:0006163,GO:0006164,GO:0006629,GO:0006631,GO:0006633,GO:0006637,GO:0006725,GO:0006732,GO:0006753,GO:0006790,GO:0006793,GO:0006796,GO:0006807,GO:0008150,GO:0008152,GO:0008610,GO:0009058,GO:0009108,GO:0009117,GO:0009150,GO:0009152,GO:0009165,GO:0009259,GO:0009260,GO:…	2.3.3.8	ko:K01648	ko00020,ko00720,ko01100,ko01110,ko01120,ko01130,map00020,map00720,map01100,map01110,map01120,map01130	-	R00352	RC00004,RC00067	ko00000,ko00001,ko01000,ko04147	-	-	-	ATP-grasp_2,Citrate_bind	TRINITY_GG_12016_c0_g1_i1	decreasing	260.001	82.9895	45.6786	6.76599	4.23531	230.561	75.6261	70.0847	34.4579	19.0398	186.711	87.8132	19.1655	1.72023	257.83	50.8917	53.9118	18.8872	12.5462	251.606	52.1978	49.308	10.6095	8.7924	248.823	81.1782
TRINITY_GG_12022_c0_g1_i1	TRINITY_GG_12022_c0_g1::TRINITY_GG_12022_c0_g1_i1::g.27743::m.27743	4155.Migut.E00192.1.p	8.28e-39	142	2C0PQ@1|root,2QQF1@2759|Eukaryota,37SUH@33090|Viridiplantae,3G8R0@35493|Streptophyta,44DA4@71274|asterids	35493|Streptophyta	Q	Peroxidase	-	-	1.11.1.7	ko:K00430	ko00940,ko01100,ko01110,map00940,map01100,map01110	-	R00602,R02596,R03919,R04007,R07443	RC00034	ko00000,ko00001,ko01000	-	-	-	peroxidase	TRINITY_GG_12022_c0_g1_i1	decreasing	0.299425	3.35278	0.439218	0.0690407	0.0365113	0.405858	1.26328	1.18444	0.139647	0.0683656	0.340962	1.44895	0	0	0.51697	1.98102	0.48013	0	0	0.363068	1.41448	0.0356014	0	0	3.89121	4.43577
TRINITY_GG_12023_c0_g1_i1	TRINITY_GG_12023_c0_g1::TRINITY_GG_12023_c0_g1_i1::g.27744::m.27744	2711.XP_006483948.1	5.54e-153	436	COG5129@1|root,KOG3064@2759|Eukaryota,37PSW@33090|Viridiplantae,3GBCC@35493|Streptophyta	35493|Streptophyta	A	Belongs to the MAK16 family	-	-	2.5.1.47	ko:K01738,ko:K14831	ko00270,ko00920,ko01100,ko01110,ko01120,ko01130,ko01200,ko01230,map00270,map00920,map01100,map01110,map01120,map01130,map01200,map01230	M00021	R00897,R03601,R04859	RC00020,RC02814,RC02821	ko00000,ko00001,ko00002,ko01000,ko03009	-	-	-	Mak16,Ribosomal_L28e	TRINITY_GG_12023_c0_g1_i1	increasing	8.91621	7.20349	9.8655	8.87173	13.4727	12.6831	14.4765	13.841	8.48356	11.7247	10.7062	8.22196	7.12161	11.8266	10.3394	6.35292	15.4328	8.14465	12.01	9.17572	10.9709	12.3537	8.35682	9.78509	7.46113	6.67169
TRINITY_GG_12068_c0_g1_i1	TRINITY_GG_12068_c0_g1::TRINITY_GG_12068_c0_g1_i1::g.27822::m.27822	3649.evm.model.supercontig_21.239	1.69e-187	523	28NJN@1|root,2QV5A@2759|Eukaryota,37S67@33090|Viridiplantae,3GXIR@35493|Streptophyta,3HTAJ@3699|Brassicales	35493|Streptophyta	C	The light-harvesting complex (LHC) functions as a light receptor, it captures and delivers excitation energy to photosystems with which it is closely associated	-	GO:0003674,GO:0005488,GO:0005515,GO:0005575,GO:0005622,GO:0005623,GO:0005737,GO:0006091,GO:0008150,GO:0008152,GO:0009314,GO:0009416,GO:0009503,GO:0009507,GO:0009517,GO:0009521,GO:0009523,GO:0009526,GO:0009532,GO:0009534,GO:0009535,GO:0009536,GO:0009570,GO:0009579,GO:0009628,GO:0009637,GO:0009639,GO:0009765,GO:0009768,GO:0009783,GO:0009941,GO:0009987,GO:0010114,GO:0010196,GO:0010207,GO:0010218,GO:…	-	ko:K08916	ko00196,ko01100,map00196,map01100	-	-	-	ko00000,ko00001,ko00194	-	-	-	Chloroa_b-bind	TRINITY_GG_12068_c0_g1_i1	decreasing	197.621	296.173	115.514	25.7522	32.6776	94.0575	120.66	95.364	10.299	17.946	150.194	151.062	103.368	146.865	157.538	240.66	73.5971	10.9883	18.0508	195.76	292.97	55.8587	25.2521	61.6886	252.001	254.065
TRINITY_GG_12068_c0_g1_i2	TRINITY_GG_12068_c0_g1::TRINITY_GG_12068_c0_g1_i2::g.27823::m.27823	4096.XP_009781366.1	5.96e-108	316	28NJN@1|root,2QV5A@2759|Eukaryota,37S67@33090|Viridiplantae,3GBY6@35493|Streptophyta,44GR0@71274|asterids	35493|Streptophyta	P	The light-harvesting complex (LHC) functions as a light receptor, it captures and delivers excitation energy to photosystems with which it is closely associated	-	GO:0003674,GO:0005488,GO:0005515,GO:0005575,GO:0005622,GO:0005623,GO:0005737,GO:0006091,GO:0008150,GO:0008152,GO:0009314,GO:0009416,GO:0009503,GO:0009507,GO:0009517,GO:0009521,GO:0009523,GO:0009526,GO:0009532,GO:0009534,GO:0009535,GO:0009536,GO:0009570,GO:0009579,GO:0009628,GO:0009637,GO:0009639,GO:0009765,GO:0009768,GO:0009783,GO:0009941,GO:0009987,GO:0010114,GO:0010196,GO:0010207,GO:0010218,GO:…	-	ko:K08916	ko00196,ko01100,map00196,map01100	-	-	-	ko00000,ko00001,ko00194	-	-	-	Chloroa_b-bind	TRINITY_GG_12068_c0_g1_i2	decreasing	19.9617	20.847	6.31798	2.24382	1.35092	8.15098	11.9841	9.2386	1.187	0.85457	9.64924	7.17737	2.93243	13.7977	11.4078	10.7931	6.03592	1.64999	1.10807	12.8064	27.8756	3.84496	4.75976	8.7924	27.1671	29.9685
TRINITY_GG_12090_c0_g1_i1	TRINITY_GG_12090_c0_g1::TRINITY_GG_12090_c0_g1_i1::g.27859::m.27859	4155.Migut.A00231.1.p	1.21e-210	589	COG1062@1|root,KOG0022@2759|Eukaryota,37INK@33090|Viridiplantae,3GDAJ@35493|Streptophyta,44RZ8@71274|asterids	35493|Streptophyta	Q	alcohol dehydrogenase	-	-	1.1.1.1,1.1.1.284	ko:K00121	ko00010,ko00071,ko00350,ko00625,ko00626,ko00680,ko00830,ko00980,ko00982,ko01100,ko01110,ko01120,ko01130,ko01200,ko01220,ko05204,map00010,map00071,map00350,map00625,map00626,map00680,map00830,map00980,map00982,map01100,map01110,map01120,map01130,map01200,map01220,map05204	-	R00623,R00754,R02124,R04880,R05233,R05234,R06917,R06927,R06983,R07105,R08281,R08306,R08310	RC00050,RC00087,RC00088,RC00099,RC00116,RC00649,RC01715,RC01734,RC02273	ko00000,ko00001,ko01000	-	-	-	ADH_N,ADH_zinc_N	TRINITY_GG_12090_c0_g1_i1	increasing	1295.91	342.979	2.1623	1335.63	1509.45	1770.39	178.362	12.1828	1122.97	1242.17	188.655	357.419	2633.57	1149.94	1361.18	355.217	13.5808	1602.67	1063.1	1660.34	855.347	5.26901	1050.49	752.813	1462.63	141.909
TRINITY_GG_12115_c0_g1_i2	TRINITY_GG_12115_c0_g1::TRINITY_GG_12115_c0_g1_i2::g.27916::m.27916	4155.Migut.A00187.1.p	0	931	COG0281@1|root,KOG1257@2759|Eukaryota,37JSE@33090|Viridiplantae,3G98C@35493|Streptophyta,44ID3@71274|asterids	35493|Streptophyta	C	malic enzyme	-	GO:0003674,GO:0003824,GO:0004470,GO:0004473,GO:0005575,GO:0005576,GO:0005618,GO:0005622,GO:0005623,GO:0005737,GO:0005773,GO:0005774,GO:0005829,GO:0005886,GO:0005911,GO:0006081,GO:0006082,GO:0006090,GO:0006098,GO:0006108,GO:0006139,GO:0006725,GO:0006732,GO:0006733,GO:0006739,GO:0006753,GO:0006793,GO:0006796,GO:0006807,GO:0008150,GO:0008152,GO:0009051,GO:0009117,GO:0009506,GO:0009507,GO:0009536,GO:…	1.1.1.40	ko:K00029	ko00620,ko00710,ko01100,ko01120,ko01200,map00620,map00710,map01100,map01120,map01200	M00169,M00172	R00216	RC00105	ko00000,ko00001,ko00002,ko01000	-	-	-	Malic_M,malic	TRINITY_GG_12115_c0_g1_i2	increasing	2.16251	0.39835	0.743291	0.690407	5.73227	0.744073	0.443855	1.01523	0.663324	3.31573	0.477347	0.707628	1.11712	1.36185	0.413576	0.307399	0	1.08829	2.82378	0.297056	0	1.03244	1.45336	1.20541	0	0.577011
TRINITY_GG_12115_c0_g1_i4	TRINITY_GG_12115_c0_g1::TRINITY_GG_12115_c0_g1_i4::g.27917::m.27917	4155.Migut.A00187.1.p	0	1053	COG0281@1|root,KOG1257@2759|Eukaryota,37JSE@33090|Viridiplantae,3G98C@35493|Streptophyta,44ID3@71274|asterids	35493|Streptophyta	C	malic enzyme	-	GO:0003674,GO:0003824,GO:0004470,GO:0004473,GO:0005575,GO:0005576,GO:0005618,GO:0005622,GO:0005623,GO:0005737,GO:0005773,GO:0005774,GO:0005829,GO:0005886,GO:0005911,GO:0006081,GO:0006082,GO:0006090,GO:0006098,GO:0006108,GO:0006139,GO:0006725,GO:0006732,GO:0006733,GO:0006739,GO:0006753,GO:0006793,GO:0006796,GO:0006807,GO:0008150,GO:0008152,GO:0009051,GO:0009117,GO:0009506,GO:0009507,GO:0009536,GO:…	1.1.1.40	ko:K00029	ko00620,ko00710,ko01100,ko01120,ko01200,map00620,map00710,map01100,map01120,map01200	M00169,M00172	R00216	RC00105	ko00000,ko00001,ko00002,ko01000	-	-	-	Malic_M,malic	TRINITY_GG_12115_c0_g1_i4	increasing	4.92388	0.929483	6.41934	7.90516	44.2882	3.88947	0.853568	2.09814	5.65571	22.3556	2.65951	0.876111	9.28603	5.23237	3.27414	0.580643	0.754491	8.77657	17.9078	2.97056	0.586492	2.17169	8.32049	17.3721	4.06971	0.829453
TRINITY_GG_12128_c0_g1_i2	TRINITY_GG_12128_c0_g1::TRINITY_GG_12128_c0_g1_i2::g.27952::m.27952	4096.XP_009765480.1	5.74e-89	279	COG2124@1|root,KOG0156@2759|Eukaryota,37QA7@33090|Viridiplantae,3GDM1@35493|Streptophyta,44SJA@71274|asterids	35493|Streptophyta	Q	Cytochrome P450	-	GO:0003674,GO:0003824,GO:0004497,GO:0005575,GO:0008150,GO:0008152,GO:0009058,GO:0016020,GO:0016491,GO:0016705,GO:0016709,GO:0019748,GO:0044550,GO:0055114	1.14.13.121,1.14.14.19,1.14.14.32	ko:K00512,ko:K15472	ko00140,ko00909,ko01100,ko01110,ko04913,ko04917,ko04927,ko04934,map00140,map00909,map01100,map01110,map04913,map04917,map04927,map04934	M00109,M00110	R02211,R03783,R04852,R04853,R08517,R08518,R09576,R09577,R10073	RC00607,RC00660,RC00923,RC01222,RC01963,RC02077,RC03044	ko00000,ko00001,ko00002,ko00199,ko01000	-	-	-	p450	TRINITY_GG_12128_c0_g1_i2	decreasing	0.299425	0.63072	0.033786	0	0	0.067643	0.0341427	0.135364	0	0	0.0340962	0.0336966	0	0.250867	0.0689293	0.239088	0.06859	0	0	0.0990186	0.310496	0.106804	0	0.0709064	0.214195	0.288505
TRINITY_GG_12129_c0_g1_i1	TRINITY_GG_12129_c0_g1::TRINITY_GG_12129_c0_g1_i1::g.27954::m.27954	4081.Solyc04g083140.1.1	3.06e-70	227	COG2124@1|root,KOG0156@2759|Eukaryota,37QA7@33090|Viridiplantae,3GDM1@35493|Streptophyta,44EKA@71274|asterids	35493|Streptophyta	Q	Belongs to the cytochrome P450 family	-	GO:0003674,GO:0003824,GO:0004497,GO:0005575,GO:0008150,GO:0008152,GO:0009058,GO:0016020,GO:0016491,GO:0016705,GO:0016709,GO:0019748,GO:0044550,GO:0055114	1.14.13.121,1.14.14.1,1.14.14.19,1.14.14.32	ko:K00512,ko:K07418,ko:K15472	ko00140,ko00590,ko00591,ko00909,ko01100,ko01110,ko04212,ko04726,ko04750,ko04913,ko04917,ko04927,ko04934,map00140,map00590,map00591,map00909,map01100,map01110,map04212,map04726,map04750,map04913,map04917,map04927,map04934	M00109,M00110	R02211,R03783,R04852,R04853,R07042,R07043,R07044,R07045,R07046,R07048,R07050,R07051,R07052,R07055,R07056,R08517,R08518,R09576,R09577,R10073	RC00607,RC00660,RC00923,RC01184,RC01222,RC01710,RC01711,RC01723,RC01725,RC01963,RC02077,RC03044	ko00000,ko00001,ko00002,ko00199,ko01000	-	-	-	p450	TRINITY_GG_12129_c0_g1_i1	decreasing	0.698658	0.0995874	0.033786	0.0345203	0	1.48815	0.102428	0.033841	0	0.0683656	0.613732	0.168483	0.0698197	0	0.689293	0.0341555	0.102885	0.105319	0	1.12221	0.0344995	0.142406	0.18167	0.141813	0.42839	0.144253
TRINITY_GG_12150_c1_g1_i1	TRINITY_GG_12150_c1_g1::TRINITY_GG_12150_c1_g1_i1::g.28040::m.28040	4155.Migut.H01628.1.p	5.29e-52	169	COG0236@1|root,KOG1748@2759|Eukaryota,37VY6@33090|Viridiplantae,3GK81@35493|Streptophyta,44KQ0@71274|asterids	35493|Streptophyta	I	Carrier of the growing fatty acid chain in fatty acid biosynthesis	-	GO:0000035,GO:0000036,GO:0003674,GO:0005488,GO:0005575,GO:0005622,GO:0005623,GO:0005737,GO:0005829,GO:0005975,GO:0006082,GO:0006629,GO:0006631,GO:0006633,GO:0006643,GO:0006644,GO:0006664,GO:0006793,GO:0006796,GO:0008150,GO:0008152,GO:0008610,GO:0008654,GO:0009058,GO:0009245,GO:0009247,GO:0009311,GO:0009312,GO:0009987,GO:0016051,GO:0016053,GO:0019637,GO:0019752,GO:0019842,GO:0031177,GO:0032787,GO:…	-	ko:K03955	ko00190,ko01100,ko04714,ko04723,ko04932,ko05010,ko05012,ko05016,map00190,map01100,map04714,map04723,map04932,map05010,map05012,map05016	M00146	-	-	ko00000,ko00001,ko00002	3.D.1.6	-	-	PP-binding	TRINITY_GG_12150_c1_g1_i1	decreasing	57.789	1.29464	1.48658	1.55342	1.97161	32.8745	2.69728	1.82741	1.25682	1.94842	18.9916	2.49355	1.92004	1.93526	14.5441	1.70777	1.13174	0.491488	1.14381	56.1765	1.37998	2.10049	1.19902	1.45358	54.3342	2.27198
TRINITY_GG_12167_c0_g1_i1	TRINITY_GG_12167_c0_g1::TRINITY_GG_12167_c0_g1_i1::g.28066::m.28066	4113.PGSC0003DMT400028546	5.45e-106	325	COG2124@1|root,KOG0156@2759|Eukaryota,37QA7@33090|Viridiplantae,3GDM1@35493|Streptophyta,44SJA@71274|asterids	35493|Streptophyta	Q	Cytochrome P450	-	GO:0003674,GO:0003824,GO:0004497,GO:0005575,GO:0008150,GO:0008152,GO:0009058,GO:0016020,GO:0016491,GO:0016705,GO:0016709,GO:0019748,GO:0044550,GO:0055114	1.14.13.121,1.14.14.1,1.14.14.19,1.14.14.32	ko:K00512,ko:K07418,ko:K15472	ko00140,ko00590,ko00591,ko00909,ko01100,ko01110,ko04212,ko04726,ko04750,ko04913,ko04917,ko04927,ko04934,map00140,map00590,map00591,map00909,map01100,map01110,map04212,map04726,map04750,map04913,map04917,map04927,map04934	M00109,M00110	R02211,R03783,R04852,R04853,R07042,R07043,R07044,R07045,R07046,R07048,R07050,R07051,R07052,R07055,R07056,R08517,R08518,R09576,R09577,R10073	RC00607,RC00660,RC00923,RC01184,RC01222,RC01710,RC01711,RC01723,RC01725,RC01963,RC02077,RC03044	ko00000,ko00001,ko00002,ko00199,ko01000	-	-	-	p450	TRINITY_GG_12167_c0_g1_i1	decreasing	1.33078	0.0331958	0.0675719	0.103561	0.0365113	1.69107	0.170714	0.067682	0.104735	0.170914	0.988791	0.134786	0.174549	0.0716763	0.861616	0	0.171475	0.140425	0.0357441	1.51828	0.103499	0.24921	0.036334	0.141813	0.392691	0.144253
TRINITY_GG_12169_c0_g1_i1	TRINITY_GG_12169_c0_g1::TRINITY_GG_12169_c0_g1_i1::g.28067::m.28067	4098.XP_009626129.1	5.89e-254	707	COG0276@1|root,KOG1321@2759|Eukaryota,37IBX@33090|Viridiplantae,3GA7G@35493|Streptophyta,44FV1@71274|asterids	35493|Streptophyta	H	Catalyzes the ferrous insertion into protoporphyrin IX	-	GO:0003674,GO:0003824,GO:0004325,GO:0005575,GO:0005622,GO:0005623,GO:0005737,GO:0005739,GO:0006725,GO:0006778,GO:0006779,GO:0006783,GO:0006807,GO:0006950,GO:0006979,GO:0008150,GO:0008152,GO:0009058,GO:0009507,GO:0009536,GO:0009987,GO:0016829,GO:0018130,GO:0019438,GO:0033013,GO:0033014,GO:0034641,GO:0042168,GO:0042440,GO:0043226,GO:0043227,GO:0043229,GO:0043231,GO:0044237,GO:0044249,GO:0044271,GO:…	4.99.1.1,4.99.1.9	ko:K01772	ko00860,ko01100,ko01110,map00860,map01100,map01110	M00121	R00310,R11329	RC01012	ko00000,ko00001,ko00002,ko01000	-	-	-	Ferrochelatase	TRINITY_GG_12169_c0_g1_i1	increasing	31.6392	22.5068	34.6644	70.5941	76.126	34.3288	31.6162	34.9916	71.9881	55.6496	28.1294	23.8572	72.3682	171.593	29.9498	22.4743	53.706	64.7009	70.7018	37.8251	21.9072	73.5526	112.563	81.5778	36.9844	28.0571
TRINITY_GG_12191_c1_g1_i2	TRINITY_GG_12191_c1_g1::TRINITY_GG_12191_c1_g1_i2::g.28160::m.28160	2711.XP_006476057.1	1.88e-193	545	COG0346@1|root,KOG2943@2759|Eukaryota,37MYF@33090|Viridiplantae,3GF0Z@35493|Streptophyta	35493|Streptophyta	G	Catalyzes the conversion of hemimercaptal, formed from methylglyoxal and glutathione, to S-lactoylglutathione	-	-	4.4.1.5	ko:K01759	ko00620,map00620	-	R02530	RC00004,RC00740	ko00000,ko00001,ko01000	-	-	-	Glyoxalase	TRINITY_GG_12191_c1_g1_i2	decreasing	7.28601	3.31958	3.3786	0	2.44625	8.55683	5.29212	5.48224	2.02488	1.74332	10.263	5.96429	0	0.179191	7.34097	4.61099	2.02341	1.26383	1.07232	6.17216	4.41594	1.67327	0	0.283626	7.35403	7.10444
TRINITY_GG_12191_c1_g1_i4	TRINITY_GG_12191_c1_g1::TRINITY_GG_12191_c1_g1_i4::g.28157::m.28157	2711.XP_006476057.1	1.88e-193	545	COG0346@1|root,KOG2943@2759|Eukaryota,37MYF@33090|Viridiplantae,3GF0Z@35493|Streptophyta	35493|Streptophyta	G	Catalyzes the conversion of hemimercaptal, formed from methylglyoxal and glutathione, to S-lactoylglutathione	-	-	4.4.1.5	ko:K01759	ko00620,map00620	-	R02530	RC00004,RC00740	ko00000,ko00001,ko01000	-	-	-	Glyoxalase	TRINITY_GG_12191_c1_g1_i4	decreasing	5.78888	4.04989	1.2163	1.17369	0.474646	4.97176	3.55084	4.09476	1.43138	1.05967	6.98973	4.81861	0.349099	0.179191	5.30756	2.49335	1.54328	0	0.500417	5.67706	3.55345	2.20729	0.508676	0	3.81981	3.28175
TRINITY_GG_12193_c0_g1_i1	TRINITY_GG_12193_c0_g1::TRINITY_GG_12193_c0_g1_i1::g.28167::m.28167	4155.Migut.E01566.1.p	0	1843	COG1003@1|root,KOG2040@2759|Eukaryota,37JTX@33090|Viridiplantae,3GEI5@35493|Streptophyta,44DRF@71274|asterids	35493|Streptophyta	E	The glycine cleavage system catalyzes the degradation of glycine	-	GO:0000166,GO:0001505,GO:0003674,GO:0005488,GO:0005524,GO:0005575,GO:0005576,GO:0005622,GO:0005623,GO:0005737,GO:0005739,GO:0006082,GO:0006520,GO:0006544,GO:0006546,GO:0006807,GO:0008144,GO:0008150,GO:0008152,GO:0009056,GO:0009063,GO:0009069,GO:0009071,GO:0009507,GO:0009526,GO:0009532,GO:0009534,GO:0009536,GO:0009570,GO:0009579,GO:0009941,GO:0009987,GO:0010035,GO:0010038,GO:0016054,GO:0017076,GO:…	1.4.4.2	ko:K00281	ko00260,ko00630,ko01100,ko01110,ko01130,ko01200,map00260,map00630,map01100,map01110,map01130,map01200	M00532	R01221,R03425	RC00022,RC00929,RC02834,RC02880	ko00000,ko00001,ko00002,ko01000	-	-	-	GDC-P	TRINITY_GG_12193_c0_g1_i1	decreasing	1323.82	1811.76	524.696	200.839	135.676	353.874	693.985	534.857	197.74	171.461	1145.26	873.449	55.2623	62.3225	1069.92	1217.47	639.602	80.1125	86.7508	690.027	978.028	232.869	93.7418	84.6268	1429.4	1273.1
TRINITY_GG_12197_c0_g1_i1	TRINITY_GG_12197_c0_g1::TRINITY_GG_12197_c0_g1_i1::g.28176::m.28176	4096.XP_009780253.1	0	923	COG0112@1|root,KOG2467@2759|Eukaryota,37MWY@33090|Viridiplantae,3GE0F@35493|Streptophyta,44I5R@71274|asterids	35493|Streptophyta	E	Interconversion of serine and glycine	-	GO:0003674,GO:0003824,GO:0004372,GO:0005575,GO:0005622,GO:0005623,GO:0005737,GO:0005739,GO:0009507,GO:0009532,GO:0009536,GO:0009570,GO:0016740,GO:0016741,GO:0016742,GO:0043226,GO:0043227,GO:0043229,GO:0043231,GO:0044422,GO:0044424,GO:0044434,GO:0044435,GO:0044444,GO:0044446,GO:0044464	2.1.2.1	ko:K00600	ko00260,ko00460,ko00630,ko00670,ko00680,ko01100,ko01110,ko01120,ko01130,ko01200,ko01230,ko01523,map00260,map00460,map00630,map00670,map00680,map01100,map01110,map01120,map01130,map01200,map01230,map01523	M00140,M00141,M00346,M00532	R00945,R09099	RC00022,RC00112,RC01583,RC02958	ko00000,ko00001,ko00002,ko01000	-	-	-	SHMT	TRINITY_GG_12197_c0_g1_i1	increasing	49.6713	43.8517	68.4842	86.646	86.5317	44.0694	91.0245	78.1727	60.537	143.705	44.8707	61.0919	77.0461	50.4243	68.4468	42.5919	56.4496	78.4625	80.6029	54.6252	45.1599	75.7599	79.0265	96.6809	48.3724	44.3577
TRINITY_GG_12215_c0_g1_i2	TRINITY_GG_12215_c0_g1::TRINITY_GG_12215_c0_g1_i2::g.28213::m.28213	29760.VIT_13s0067g03770.t01	8.72e-36	132	28MUD@1|root,2QUH3@2759|Eukaryota,37M76@33090|Viridiplantae,3G7DK@35493|Streptophyta	35493|Streptophyta	S	synthase	-	GO:0001101,GO:0003674,GO:0003824,GO:0005575,GO:0005622,GO:0005623,GO:0005737,GO:0005829,GO:0006629,GO:0006714,GO:0006720,GO:0006721,GO:0006950,GO:0008150,GO:0008152,GO:0008299,GO:0008610,GO:0009058,GO:0009507,GO:0009532,GO:0009536,GO:0009570,GO:0009605,GO:0009607,GO:0009611,GO:0009625,GO:0009719,GO:0009725,GO:0009753,GO:0009975,GO:0009987,GO:0010033,GO:0010333,GO:0010334,GO:0016098,GO:0016099,GO:…	4.2.3.105,4.2.3.106,4.2.3.108,4.2.3.111,4.2.3.117,4.2.3.15,4.2.3.16,4.2.3.27	ko:K07385,ko:K12467,ko:K12742,ko:K18108,ko:K19968,ko:K21925	ko00900,ko00902,ko01100,ko01110,map00900,map00902,map01100,map01110	-	R02009,R02013,R06421,R06422,R08199,R09972	RC00637,RC01512,RC02304,RC02771,RC02773	ko00000,ko00001,ko01000	-	-	-	Terpene_synth,Terpene_synth_C	TRINITY_GG_12215_c0_g1_i2	decreasing	1.66347	0.63072	0.033786	0	0.0365113	0.574965	0.512141	0.169205	0	0	0.988791	0.404359	0.244369	0	1.13733	0.956354	0.13718	0.0702125	0.0714881	0.198037	0.206997	0	0.036334	0.0709064	1.46367	2.84899
TRINITY_GG_12215_c0_g1_i3	TRINITY_GG_12215_c0_g1::TRINITY_GG_12215_c0_g1_i3::g.28214::m.28214	4155.Migut.F01129.1.p	5.29e-251	705	28MUD@1|root,2QUH3@2759|Eukaryota,37M76@33090|Viridiplantae,3G7DK@35493|Streptophyta,44HDU@71274|asterids	35493|Streptophyta	S	Terpene synthase, N-terminal domain	-	-	4.2.3.108,4.2.3.20,4.2.3.27	ko:K07385,ko:K12742,ko:K15096	ko00900,ko00902,ko01100,ko01110,map00900,map00902,map01100,map01110	-	R06120,R06421,R06422,R08199	RC00637,RC01512,RC02771,RC02773	ko00000,ko00001,ko01000	-	-	-	Terpene_synth,Terpene_synth_C	TRINITY_GG_12215_c0_g1_i3	decreasing	37.0289	42.9222	8.95328	0.0345203	0.109534	21.9501	12.3597	0.439933	0	0	2.42083	2.45985	0	0	85.6102	101.852	14.8497	0	0.0357441	11.4531	19.4922	1.28165	0	0.141813	111.596	134.984
TRINITY_GG_12215_c0_g1_i5	TRINITY_GG_12215_c0_g1::TRINITY_GG_12215_c0_g1_i5::g.28212::m.28212	4155.Migut.F01129.1.p	2.66e-159	465	28MUD@1|root,2QUH3@2759|Eukaryota,37M76@33090|Viridiplantae,3G7DK@35493|Streptophyta,44HDU@71274|asterids	35493|Streptophyta	S	Terpene synthase, N-terminal domain	-	-	4.2.3.108,4.2.3.20,4.2.3.27	ko:K07385,ko:K12742,ko:K15096	ko00900,ko00902,ko01100,ko01110,map00900,map00902,map01100,map01110	-	R06120,R06421,R06422,R08199	RC00637,RC01512,RC02771,RC02773	ko00000,ko00001,ko01000	-	-	-	Terpene_synth,Terpene_synth_C	TRINITY_GG_12215_c0_g1_i5	decreasing	11.4447	7.17029	2.02716	0.172602	0.219068	5.10704	2.08271	0.067682	0	0	0.750117	0.539145	0	0	15.6814	14.0379	2.26347	0	0.0714881	1.5843	2.75996	0.142406	0	0	26.5959	34.7288
TRINITY_GG_12217_c1_g1_i1	TRINITY_GG_12217_c1_g1::TRINITY_GG_12217_c1_g1_i1::g.28216::m.28216	29760.VIT_00s0904g00010.t01	2.44e-113	330	2CMIK@1|root,2QQF9@2759|Eukaryota,37S7H@33090|Viridiplantae,3G7MM@35493|Streptophyta	35493|Streptophyta	S	oxygen-evolving enhancer protein	-	GO:0005575,GO:0005576,GO:0005622,GO:0005623,GO:0005737,GO:0009507,GO:0009532,GO:0009534,GO:0009535,GO:0009536,GO:0009570,GO:0009579,GO:0016020,GO:0031976,GO:0031977,GO:0031984,GO:0034357,GO:0042651,GO:0043226,GO:0043227,GO:0043229,GO:0043231,GO:0044422,GO:0044424,GO:0044434,GO:0044435,GO:0044436,GO:0044444,GO:0044446,GO:0044464,GO:0048046,GO:0055035	-	ko:K08901	ko00195,ko01100,map00195,map01100	-	-	-	ko00000,ko00001,ko00194	-	-	-	PsbQ	TRINITY_GG_12217_c1_g1_i1	decreasing	372.052	627.434	319.345	98.0723	79.1564	166.3	208.783	274.823	25.9744	59.6148	328.961	267.045	6.73761	60.459	379.284	511.274	227.993	12.1468	34.1713	334.551	580.386	181.603	37.6784	26.2354	382.909	468.352
TRINITY_GG_12220_c0_g1_i1	TRINITY_GG_12220_c0_g1::TRINITY_GG_12220_c0_g1_i1::g.28219::m.28219	3694.POPTR_0004s01910.1	1.52e-253	711	COG2723@1|root,KOG0626@2759|Eukaryota,37JHF@33090|Viridiplantae,3GBEG@35493|Streptophyta,4JS01@91835|fabids	35493|Streptophyta	G	Belongs to the glycosyl hydrolase 1 family	-	GO:0003674,GO:0003824,GO:0004553,GO:0006725,GO:0008150,GO:0008152,GO:0008422,GO:0009058,GO:0009698,GO:0009699,GO:0009808,GO:0009809,GO:0009987,GO:0015926,GO:0016787,GO:0016798,GO:0019438,GO:0019748,GO:0044237,GO:0044249,GO:0044550,GO:0047782,GO:0071704,GO:1901135,GO:1901360,GO:1901362,GO:1901576,GO:1901657	3.2.1.21	ko:K05350	ko00460,ko00500,ko00940,ko01100,ko01110,map00460,map00500,map00940,map01100,map01110	-	R00026,R02558,R02887,R02985,R03527,R04949,R04998,R10035,R10039,R10040	RC00049,RC00059,RC00171,RC00262,RC00397,RC00451,RC00714,RC00746,RC01248	ko00000,ko00001,ko01000	-	-	-	Glyco_hydro_1	TRINITY_GG_12220_c0_g1_i1	decreasing	290.176	373.619	115.582	14.395	25.1563	198.498	140.941	143.858	17.6654	76.3644	242.697	410.289	126.897	91.0647	327.897	272.458	78.5013	55.2573	108.59	385.875	522.116	114.281	91.4164	136.388	306.049	323.883
TRINITY_GG_12220_c0_g1_i2	TRINITY_GG_12220_c0_g1::TRINITY_GG_12220_c0_g1_i2::g.28217::m.28217	2711.XP_006468004.1	3.26e-186	536	COG2723@1|root,KOG0626@2759|Eukaryota,37JHF@33090|Viridiplantae,3GBEG@35493|Streptophyta	35493|Streptophyta	G	Belongs to the glycosyl hydrolase 1 family	-	GO:0003674,GO:0003824,GO:0004553,GO:0006725,GO:0008150,GO:0008152,GO:0008422,GO:0009058,GO:0009698,GO:0009699,GO:0009808,GO:0009809,GO:0009987,GO:0015926,GO:0016787,GO:0016798,GO:0019438,GO:0019748,GO:0044237,GO:0044249,GO:0044550,GO:0047782,GO:0071704,GO:1901135,GO:1901360,GO:1901362,GO:1901576,GO:1901657	3.2.1.21	ko:K05350	ko00460,ko00500,ko00940,ko01100,ko01110,map00460,map00500,map00940,map01100,map01110	-	R00026,R02558,R02887,R02985,R03527,R04949,R04998,R10035,R10039,R10040	RC00049,RC00059,RC00171,RC00262,RC00397,RC00451,RC00714,RC00746,RC01248	ko00000,ko00001,ko01000	-	-	-	Glyco_hydro_1	TRINITY_GG_12220_c0_g1_i2	decreasing	31.3398	23.735	8.41271	3.48655	1.16836	12.8522	9.62825	8.46025	2.82785	10.0497	15.6502	18.4994	5.69031	20.1052	45.6312	12.4326	6.13881	10.2861	16.0491	19.2426	17.4223	5.44702	15.66	17.2303	30.5228	32.8175
TRINITY_GG_12275_c0_g1_i1	TRINITY_GG_12275_c0_g1::TRINITY_GG_12275_c0_g1_i1::g.28312::m.28312	4155.Migut.G00021.1.p	0	891	COG1249@1|root,KOG1335@2759|Eukaryota,37PEG@33090|Viridiplantae,3GEXX@35493|Streptophyta,44RTY@71274|asterids	35493|Streptophyta	C	Dihydrolipoyl dehydrogenase	-	GO:0000166,GO:0003674,GO:0003824,GO:0004148,GO:0005488,GO:0005507,GO:0005524,GO:0005575,GO:0005576,GO:0005622,GO:0005623,GO:0005737,GO:0005739,GO:0005740,GO:0005743,GO:0005746,GO:0005747,GO:0005759,GO:0008144,GO:0008150,GO:0008152,GO:0008270,GO:0009507,GO:0009536,GO:0010035,GO:0010038,GO:0016020,GO:0016491,GO:0016651,GO:0016667,GO:0016668,GO:0017076,GO:0019866,GO:0030554,GO:0030964,GO:0031090,GO:…	1.8.1.4	ko:K00382	ko00010,ko00020,ko00260,ko00280,ko00620,ko00630,ko00640,ko01100,ko01110,ko01120,ko01130,ko01200,map00010,map00020,map00260,map00280,map00620,map00630,map00640,map01100,map01110,map01120,map01130,map01200	M00009,M00011,M00036,M00307,M00532	R00209,R01221,R01698,R03815,R07618,R08549	RC00004,RC00022,RC00583,RC02742,RC02833,RC02834	br01601,ko00000,ko00001,ko00002,ko01000,ko04147	-	-	-	Pyr_redox_2,Pyr_redox_dim	TRINITY_GG_12275_c0_g1_i1	increasing	48.8728	51.8187	65.3083	80.8466	76.272	62.4683	61.3203	65.6516	91.434	84.6367	43.4727	47.4785	68.4932	79.3815	53.4202	49.867	69.1388	80.1827	75.9919	46.8028	40.9855	75.5107	67.6539	69.5237	50.2644	50.9933
TRINITY_GG_12322_c0_g1_i4	TRINITY_GG_12322_c0_g1::TRINITY_GG_12322_c0_g1_i4::g.28397::m.28397	4155.Migut.C01121.1.p	3.14e-241	669	COG0113@1|root,KOG2794@2759|Eukaryota,37KWI@33090|Viridiplantae,3GENY@35493|Streptophyta,44CSR@71274|asterids	35493|Streptophyta	H	Delta-aminolevulinic acid dehydratase	HEMB	GO:0003674,GO:0003824,GO:0004655,GO:0005488,GO:0005575,GO:0005622,GO:0005623,GO:0005737,GO:0005829,GO:0006725,GO:0006778,GO:0006779,GO:0006783,GO:0006807,GO:0008150,GO:0008152,GO:0008270,GO:0009058,GO:0009507,GO:0009532,GO:0009536,GO:0009570,GO:0009987,GO:0016829,GO:0016835,GO:0016836,GO:0018130,GO:0019438,GO:0033013,GO:0033014,GO:0034641,GO:0042168,GO:0042440,GO:0043167,GO:0043169,GO:0043226,GO:…	4.2.1.24	ko:K01698	ko00860,ko01100,ko01110,ko01120,map00860,map01100,map01110,map01120	M00121	R00036	RC00918,RC01781	ko00000,ko00001,ko00002,ko01000,ko04147	-	-	-	ALAD	TRINITY_GG_12322_c0_g1_i4	decreasing	12.1766	34.2581	11.1832	11.1501	7.88643	45.8281	51.6238	26.0237	22.6927	15.8608	21.5488	25.9464	15.8491	11.4682	30.9837	51.5065	21.4001	21.6606	19.7665	27.5932	53.9918	14.917	15.551	11.2032	22.7047	27.3719
TRINITY_GG_12322_c0_g1_i6	TRINITY_GG_12322_c0_g1::TRINITY_GG_12322_c0_g1_i6::g.28394::m.28394	4155.Migut.C01121.1.p	3.9e-146	424	COG0113@1|root,KOG2794@2759|Eukaryota,37KWI@33090|Viridiplantae,3GENY@35493|Streptophyta,44CSR@71274|asterids	35493|Streptophyta	H	Delta-aminolevulinic acid dehydratase	HEMB	GO:0003674,GO:0003824,GO:0004655,GO:0005488,GO:0005575,GO:0005622,GO:0005623,GO:0005737,GO:0005829,GO:0006725,GO:0006778,GO:0006779,GO:0006783,GO:0006807,GO:0008150,GO:0008152,GO:0008270,GO:0009058,GO:0009507,GO:0009532,GO:0009536,GO:0009570,GO:0009987,GO:0016829,GO:0016835,GO:0016836,GO:0018130,GO:0019438,GO:0033013,GO:0033014,GO:0034641,GO:0042168,GO:0042440,GO:0043167,GO:0043169,GO:0043226,GO:…	4.2.1.24	ko:K01698	ko00860,ko01100,ko01110,ko01120,map00860,map01100,map01110,map01120	M00121	R00036	RC00918,RC01781	ko00000,ko00001,ko00002,ko01000,ko04147	-	-	-	ALAD	TRINITY_GG_12322_c0_g1_i6	decreasing	10.2803	7.26988	3.00695	0.724927	1.89859	6.96722	5.15555	2.16582	3.10715	4.51213	6.17142	3.97619	2.37387	2.18613	8.40938	6.96772	3.66957	1.86063	3.39569	3.30062	4.93343	2.63451	1.16269	1.94993	6.92564	6.09468
TRINITY_GG_12324_c0_g1_i1	TRINITY_GG_12324_c0_g1::TRINITY_GG_12324_c0_g1_i1::g.28408::m.28408	218851.Aquca_014_00220.1	1.04e-143	410	2CN31@1|root,2QTMT@2759|Eukaryota,37KQP@33090|Viridiplantae,3GBW6@35493|Streptophyta	35493|Streptophyta	S	Photosystem II 22 kDa protein	PSBS	GO:0005575,GO:0005622,GO:0005623,GO:0005737,GO:0006810,GO:0008150,GO:0009507,GO:0009534,GO:0009535,GO:0009536,GO:0009579,GO:0016020,GO:0031976,GO:0031984,GO:0034357,GO:0042651,GO:0043226,GO:0043227,GO:0043229,GO:0043231,GO:0044422,GO:0044424,GO:0044434,GO:0044435,GO:0044436,GO:0044444,GO:0044446,GO:0044464,GO:0051179,GO:0051234,GO:0055035,GO:0055085	-	ko:K03542	ko00195,ko01100,map00195,map01100	-	-	-	ko00000,ko00001,ko00194	-	-	-	Chloroa_b-bind	TRINITY_GG_12324_c0_g1_i1	decreasing	164.418	292.422	105.885	37.282	10.4787	61.386	115.471	107.073	20.7027	19.2107	174.266	152.544	0.209459	0.465896	180.939	160.941	112.042	1.86063	1.00083	121.529	178.535	55.5027	2.97939	0.99269	219.479	202.639
TRINITY_GG_12345_c0_g1_i1	TRINITY_GG_12345_c0_g1::TRINITY_GG_12345_c0_g1_i1::g.28449::m.28449	4096.XP_009790112.1	3.09e-186	529	COG1012@1|root,KOG2456@2759|Eukaryota,37N42@33090|Viridiplantae,3GDE5@35493|Streptophyta,44MUQ@71274|asterids	35493|Streptophyta	C	Belongs to the aldehyde dehydrogenase family	-	GO:0001101,GO:0003674,GO:0003824,GO:0004028,GO:0004029,GO:0005575,GO:0005622,GO:0005623,GO:0005737,GO:0005773,GO:0005783,GO:0005794,GO:0005911,GO:0006950,GO:0006970,GO:0008150,GO:0008152,GO:0009269,GO:0009414,GO:0009415,GO:0009506,GO:0009536,GO:0009628,GO:0009651,GO:0009719,GO:0009725,GO:0009737,GO:0010033,GO:0010035,GO:0012505,GO:0016020,GO:0016491,GO:0016620,GO:0016903,GO:0030054,GO:0033993,GO:…	1.2.1.3	ko:K00128	ko00010,ko00053,ko00071,ko00280,ko00310,ko00330,ko00340,ko00380,ko00410,ko00561,ko00620,ko00625,ko00903,ko00981,ko01100,ko01110,ko01120,ko01130,map00010,map00053,map00071,map00280,map00310,map00330,map00340,map00380,map00410,map00561,map00620,map00625,map00903,map00981,map01100,map01110,map01120,map01130	M00135	R00264,R00631,R00710,R00904,R01752,R01986,R02549,R02678,R02940,R02957,R03283,R03869,R04065,R04506,R04903,R05050,R05237,R05238,R05286,R06366,R08146	RC00047,RC00071,RC00080,RC00186,RC00218,RC00242,RC00816,RC01500	ko00000,ko00001,ko00002,ko01000	-	-	-	Aldedh	TRINITY_GG_12345_c0_g1_i1	decreasing	4.69099	2.52288	4.52732	1.8641	1.9351	2.73954	3.07285	4.23013	2.09471	0.170914	3.58011	1.48265	0	0	4.27362	2.93737	2.36636	0.386169	0.107232	4.8189	3.44995	1.10364	0.72668	0.10636	3.42712	2.84899
TRINITY_GG_12345_c0_g1_i2	TRINITY_GG_12345_c0_g1::TRINITY_GG_12345_c0_g1_i2::g.28448::m.28448	4098.XP_009593287.1	1.09e-214	606	COG1012@1|root,KOG2456@2759|Eukaryota,37N42@33090|Viridiplantae,3GDE5@35493|Streptophyta,44MUQ@71274|asterids	35493|Streptophyta	C	Belongs to the aldehyde dehydrogenase family	-	GO:0001101,GO:0003674,GO:0003824,GO:0004028,GO:0004029,GO:0005575,GO:0005622,GO:0005623,GO:0005737,GO:0005773,GO:0005783,GO:0005794,GO:0005911,GO:0006950,GO:0006970,GO:0008150,GO:0008152,GO:0009269,GO:0009414,GO:0009415,GO:0009506,GO:0009536,GO:0009628,GO:0009651,GO:0009719,GO:0009725,GO:0009737,GO:0010033,GO:0010035,GO:0012505,GO:0016020,GO:0016491,GO:0016620,GO:0016903,GO:0030054,GO:0033993,GO:…	1.2.1.3	ko:K00128	ko00010,ko00053,ko00071,ko00280,ko00310,ko00330,ko00340,ko00380,ko00410,ko00561,ko00620,ko00625,ko00903,ko00981,ko01100,ko01110,ko01120,ko01130,map00010,map00053,map00071,map00280,map00310,map00330,map00340,map00380,map00410,map00561,map00620,map00625,map00903,map00981,map01100,map01110,map01120,map01130	M00135	R00264,R00631,R00710,R00904,R01752,R01986,R02549,R02678,R02940,R02957,R03283,R03869,R04065,R04506,R04903,R05050,R05237,R05238,R05286,R06366,R08146	RC00047,RC00071,RC00080,RC00186,RC00218,RC00242,RC00816,RC01500	ko00000,ko00001,ko00002,ko01000	-	-	-	Aldedh	TRINITY_GG_12345_c0_g1_i2	decreasing	4.15868	1.5602	3.81782	1.82958	0.620692	0.91318	1.26328	2.97801	2.89768	0.102548	0.750117	1.11199	0	0	4.03236	1.94686	2.29777	0.5617	0.0714881	1.22123	0.75899	0.961239	0.109002	0	2.49894	2.52442
TRINITY_GG_12345_c0_g1_i4	TRINITY_GG_12345_c0_g1::TRINITY_GG_12345_c0_g1_i4::g.28447::m.28447	4096.XP_009790112.1	2.24e-265	736	COG1012@1|root,KOG2456@2759|Eukaryota,37N42@33090|Viridiplantae,3GDE5@35493|Streptophyta,44MUQ@71274|asterids	35493|Streptophyta	C	Belongs to the aldehyde dehydrogenase family	-	GO:0001101,GO:0003674,GO:0003824,GO:0004028,GO:0004029,GO:0005575,GO:0005622,GO:0005623,GO:0005737,GO:0005773,GO:0005783,GO:0005794,GO:0005911,GO:0006950,GO:0006970,GO:0008150,GO:0008152,GO:0009269,GO:0009414,GO:0009415,GO:0009506,GO:0009536,GO:0009628,GO:0009651,GO:0009719,GO:0009725,GO:0009737,GO:0010033,GO:0010035,GO:0012505,GO:0016020,GO:0016491,GO:0016620,GO:0016903,GO:0030054,GO:0033993,GO:…	1.2.1.3	ko:K00128	ko00010,ko00053,ko00071,ko00280,ko00310,ko00330,ko00340,ko00380,ko00410,ko00561,ko00620,ko00625,ko00903,ko00981,ko01100,ko01110,ko01120,ko01130,map00010,map00053,map00071,map00280,map00310,map00330,map00340,map00380,map00410,map00561,map00620,map00625,map00903,map00981,map01100,map01110,map01120,map01130	M00135	R00264,R00631,R00710,R00904,R01752,R01986,R02549,R02678,R02940,R02957,R03283,R03869,R04065,R04506,R04903,R05050,R05237,R05238,R05286,R06366,R08146	RC00047,RC00071,RC00080,RC00186,RC00218,RC00242,RC00816,RC01500	ko00000,ko00001,ko00002,ko01000	-	-	-	Aldedh	TRINITY_GG_12345_c0_g1_i4	decreasing	27.0148	17.3282	19.2242	5.10901	3.72415	24.4191	21.6465	44.5686	13.441	7.14421	23.8333	20.3527	0.139639	0.0358381	40.2892	19.5369	40.0909	4.14254	3.14548	21.7511	14.5933	15.629	1.9257	0.354532	26.2389	21.6018
TRINITY_GG_12373_c0_g1_i1	TRINITY_GG_12373_c0_g1::TRINITY_GG_12373_c0_g1_i1::g.28506::m.28506	28532.XP_010523552.1	3.03e-94	277	COG0636@1|root,KOG0232@2759|Eukaryota,37J2Q@33090|Viridiplantae,3G8P4@35493|Streptophyta	35493|Streptophyta	C	Proton-conducting pore forming subunit of the membrane integral V0 complex of vacuolar ATPase. V-ATPase is responsible for acidifying a variety of intracellular compartments in eukaryotic cells	-	GO:0000220,GO:0003674,GO:0003824,GO:0005215,GO:0005575,GO:0005622,GO:0005623,GO:0005737,GO:0005773,GO:0005774,GO:0006810,GO:0006811,GO:0006812,GO:0006873,GO:0006885,GO:0007035,GO:0008150,GO:0008324,GO:0009987,GO:0015075,GO:0015077,GO:0015078,GO:0015318,GO:0015399,GO:0015405,GO:0015672,GO:0016020,GO:0016021,GO:0016462,GO:0016469,GO:0016787,GO:0016817,GO:0016818,GO:0016887,GO:0017111,GO:0019725,GO:…	-	ko:K02155,ko:K02834	ko00190,ko01100,ko04142,ko04145,ko04721,ko04966,ko05110,ko05120,ko05152,ko05323,map00190,map01100,map04142,map04145,map04721,map04966,map05110,map05120,map05152,map05323	M00160	-	-	ko00000,ko00001,ko00002,ko03009	3.A.2.2	-	-	ATP-synt_C	TRINITY_GG_12373_c0_g1_i1	increasing	61.2823	46.2418	77.5388	79.5694	85.5459	95.2075	61.5935	105.449	105.05	119.435	47.9052	46.5013	62.6632	68.9526	85.4034	67.3205	112.11	113.253	93.5065	96.279	41.296	134.609	69.6523	84.485	101.921	74.0738
TRINITY_GG_12386_c0_g1_i1	TRINITY_GG_12386_c0_g1::TRINITY_GG_12386_c0_g1_i1::g.28523::m.28523	4155.Migut.N02990.1.p	0	932	COG1257@1|root,KOG2480@2759|Eukaryota,37MBQ@33090|Viridiplantae,3G7H8@35493|Streptophyta,44F0N@71274|asterids	35493|Streptophyta	I	A reductase	-	GO:0003674,GO:0003824,GO:0004420,GO:0005575,GO:0005622,GO:0005623,GO:0005737,GO:0005777,GO:0005778,GO:0005783,GO:0005789,GO:0006629,GO:0006694,GO:0006720,GO:0008150,GO:0008152,GO:0008202,GO:0008299,GO:0008610,GO:0009058,GO:0009987,GO:0012505,GO:0016020,GO:0016125,GO:0016126,GO:0016491,GO:0016614,GO:0016616,GO:0031090,GO:0031903,GO:0031984,GO:0042175,GO:0042579,GO:0043226,GO:0043227,GO:0043229,GO:…	1.1.1.34	ko:K00021	ko00900,ko01100,ko01110,ko01130,ko04152,ko04976,map00900,map01100,map01110,map01130,map04152,map04976	M00095	R02082	RC00004,RC00644	ko00000,ko00001,ko00002,ko01000	-	-	-	HMG-CoA_red	TRINITY_GG_12386_c0_g1_i1	decreasing	2.36213	0.497937	0.270288	0	0.0365113	2.1984	0.37557	0.575297	0.104735	0	1.8071	0.404359	0.0349099	0.0716763	2.99842	0.204933	0.13718	0.175531	0.0714881	8.74664	0.793489	0.284812	0.327006	0.248172	2.57034	0.396695
TRINITY_GG_12387_c0_g1_i1	TRINITY_GG_12387_c0_g1::TRINITY_GG_12387_c0_g1_i1::g.28529::m.28529	4155.Migut.C00344.1.p	2.46e-274	763	COG0205@1|root,KOG2440@2759|Eukaryota,37IN8@33090|Viridiplantae,3GFXB@35493|Streptophyta,44FBX@71274|asterids	35493|Streptophyta	G	Pyrophosphate--fructose 6-phosphate 1-phosphotransferase subunit alpha	PFP-ALPHA	GO:0003674,GO:0003824,GO:0005575,GO:0005622,GO:0005623,GO:0005737,GO:0005829,GO:0005975,GO:0006793,GO:0006796,GO:0008150,GO:0008152,GO:0008443,GO:0009743,GO:0009744,GO:0009746,GO:0009749,GO:0009750,GO:0009987,GO:0010033,GO:0015979,GO:0016301,GO:0016310,GO:0016740,GO:0016772,GO:0016773,GO:0019200,GO:0034284,GO:0034285,GO:0042221,GO:0044237,GO:0044238,GO:0044262,GO:0044424,GO:0044444,GO:0044464,GO:…	2.7.1.90	ko:K00895	ko00010,ko00030,ko00051,ko01100,ko01110,ko01120,ko01130,map00010,map00030,map00051,map01100,map01110,map01120,map01130	-	R00764,R02073	RC00017	ko00000,ko00001,ko01000	-	-	-	PFK	TRINITY_GG_12387_c0_g1_i1	increasing	12.8087	66.292	31.0831	24.3714	17.1968	17.046	35.3719	24.7039	28.5578	20.8857	6.41009	39.3913	14.4178	12.185	14.6475	43.3092	21.9488	26.6808	21.7681	12.0143	42.0204	21.6457	17.84	12.4795	16.0289	54.4193
TRINITY_GG_12387_c0_g1_i2	TRINITY_GG_12387_c0_g1::TRINITY_GG_12387_c0_g1_i2::g.28527::m.28527	4155.Migut.C00344.1.p	0	1146	COG0205@1|root,KOG2440@2759|Eukaryota,37IN8@33090|Viridiplantae,3GFXB@35493|Streptophyta,44FBX@71274|asterids	35493|Streptophyta	G	Pyrophosphate--fructose 6-phosphate 1-phosphotransferase subunit alpha	PFP-ALPHA	GO:0003674,GO:0003824,GO:0005575,GO:0005622,GO:0005623,GO:0005737,GO:0005829,GO:0005975,GO:0006793,GO:0006796,GO:0008150,GO:0008152,GO:0008443,GO:0009743,GO:0009744,GO:0009746,GO:0009749,GO:0009750,GO:0009987,GO:0010033,GO:0015979,GO:0016301,GO:0016310,GO:0016740,GO:0016772,GO:0016773,GO:0019200,GO:0034284,GO:0034285,GO:0042221,GO:0044237,GO:0044238,GO:0044262,GO:0044424,GO:0044444,GO:0044464,GO:…	2.7.1.90	ko:K00895	ko00010,ko00030,ko00051,ko01100,ko01110,ko01120,ko01130,map00010,map00030,map00051,map01100,map01110,map01120,map01130	-	R00764,R02073	RC00017	ko00000,ko00001,ko01000	-	-	-	PFK	TRINITY_GG_12387_c0_g1_i2	increasing	97.8787	355.129	505.708	925.628	624.635	140.968	435.32	568.089	930.364	626.605	68.4653	190.79	449.255	650.857	329.413	571.49	958.546	1144.6	1007.05	127.767	252.985	944.684	712.183	356.269	101.528	359.91
TRINITY_GG_12387_c0_g1_i3	TRINITY_GG_12387_c0_g1::TRINITY_GG_12387_c0_g1_i3::g.28524::m.28524	4155.Migut.C00344.1.p	1.74e-304	840	COG0205@1|root,KOG2440@2759|Eukaryota,37IN8@33090|Viridiplantae,3GFXB@35493|Streptophyta,44FBX@71274|asterids	35493|Streptophyta	G	Pyrophosphate--fructose 6-phosphate 1-phosphotransferase subunit alpha	PFP-ALPHA	GO:0003674,GO:0003824,GO:0005575,GO:0005622,GO:0005623,GO:0005737,GO:0005829,GO:0005975,GO:0006793,GO:0006796,GO:0008150,GO:0008152,GO:0008443,GO:0009743,GO:0009744,GO:0009746,GO:0009749,GO:0009750,GO:0009987,GO:0010033,GO:0015979,GO:0016301,GO:0016310,GO:0016740,GO:0016772,GO:0016773,GO:0019200,GO:0034284,GO:0034285,GO:0042221,GO:0044237,GO:0044238,GO:0044262,GO:0044424,GO:0044444,GO:0044464,GO:…	2.7.1.90	ko:K00895	ko00010,ko00030,ko00051,ko01100,ko01110,ko01120,ko01130,map00010,map00030,map00051,map01100,map01110,map01120,map01130	-	R00764,R02073	RC00017	ko00000,ko00001,ko01000	-	-	-	PFK	TRINITY_GG_12387_c0_g1_i3	increasing	7.31928	11.021	12.9062	13.8081	9.96758	15.5241	22.4318	25.9561	33.4106	22.3897	3.71649	11.659	24.4369	23.0439	13.6135	21.8937	17.8334	32.4382	22.9834	12.9054	15.1108	22.3221	32.1556	18.6129	7.85382	13.9204
TRINITY_GG_12462_c0_g1_i1	TRINITY_GG_12462_c0_g1::TRINITY_GG_12462_c0_g1_i1::g.28664::m.28664	4155.Migut.G01068.1.p	0	969	COG0119@1|root,KOG2367@2759|Eukaryota,37PTT@33090|Viridiplantae,3GAF3@35493|Streptophyta,44HHW@71274|asterids	35493|Streptophyta	E	2-isopropylmalate synthase	-	GO:0003674,GO:0003824,GO:0003852,GO:0005575,GO:0005622,GO:0005623,GO:0005737,GO:0006082,GO:0006520,GO:0006551,GO:0006807,GO:0008150,GO:0008152,GO:0008652,GO:0009058,GO:0009081,GO:0009082,GO:0009098,GO:0009507,GO:0009526,GO:0009532,GO:0009536,GO:0009570,GO:0009941,GO:0009987,GO:0016053,GO:0016740,GO:0016746,GO:0019752,GO:0031967,GO:0031975,GO:0043226,GO:0043227,GO:0043229,GO:0043231,GO:0043436,GO:…	2.3.3.13	ko:K01649	ko00290,ko00620,ko01100,ko01110,ko01210,ko01230,map00290,map00620,map01100,map01110,map01210,map01230	M00432	R01213	RC00004,RC00470,RC02754	br01601,ko00000,ko00001,ko00002,ko01000	-	-	-	HMGL-like,LeuA_dimer	TRINITY_GG_12462_c0_g1_i1	decreasing	86.7667	89.2635	62.7068	45.8085	35.562	81.3745	89.5905	83.9934	62.7714	50.488	80.4671	94.8895	24.0878	19.1017	102.67	79.2066	55.7637	38.6871	31.0616	78.3237	86.6974	58.6	52.321	39.6721	95.3525	95.0625
TRINITY_GG_12495_c0_g1_i1	TRINITY_GG_12495_c0_g1::TRINITY_GG_12495_c0_g1_i1::g.28731::m.28731	4155.Migut.G00772.1.p	0	927	COG0112@1|root,KOG2467@2759|Eukaryota,37KTU@33090|Viridiplantae,3GBR5@35493|Streptophyta,44Q25@71274|asterids	35493|Streptophyta	E	Interconversion of serine and glycine	-	GO:0000741,GO:0003674,GO:0003824,GO:0004372,GO:0005575,GO:0005622,GO:0005623,GO:0005737,GO:0005829,GO:0005886,GO:0005911,GO:0006730,GO:0006996,GO:0006997,GO:0007275,GO:0007623,GO:0008150,GO:0008152,GO:0009506,GO:0009553,GO:0009555,GO:0009559,GO:0009561,GO:0009987,GO:0010035,GO:0010038,GO:0010197,GO:0016020,GO:0016043,GO:0016740,GO:0016741,GO:0016742,GO:0030054,GO:0030154,GO:0032501,GO:0032502,GO:…	2.1.2.1	ko:K00600	ko00260,ko00460,ko00630,ko00670,ko00680,ko01100,ko01110,ko01120,ko01130,ko01200,ko01230,ko01523,map00260,map00460,map00630,map00670,map00680,map01100,map01110,map01120,map01130,map01200,map01230,map01523	M00140,M00141,M00346,M00532	R00945,R09099	RC00022,RC00112,RC01583,RC02958	ko00000,ko00001,ko00002,ko01000	-	-	-	SHMT	TRINITY_GG_12495_c0_g1_i1	decreasing	439.855	258.23	340.765	300.223	201.433	783.204	407.562	419.324	376.768	256.542	306.559	255.588	97.3636	88.2694	544.404	454.029	489.767	251.256	177.04	649.562	168.91	288.657	243.983	155.71	635.91	252.046
TRINITY_GG_12541_c0_g1_i1	TRINITY_GG_12541_c0_g1::TRINITY_GG_12541_c0_g1_i1::g.28821::m.28821	3641.EOY02826	3.19e-89	269	2C0PQ@1|root,2QT4B@2759|Eukaryota,37KEW@33090|Viridiplantae,3G7TK@35493|Streptophyta	35493|Streptophyta	Q	Removal of H(2)O(2), oxidation of toxic reductants, biosynthesis and degradation of lignin, suberization, auxin catabolism, response to environmental stresses such as wounding, pathogen attack and oxidative stress	-	-	1.11.1.7	ko:K00430	ko00940,ko01100,ko01110,map00940,map01100,map01110	-	R00602,R02596,R03919,R04007,R07443	RC00034	ko00000,ko00001,ko01000	-	-	-	peroxidase	TRINITY_GG_12541_c0_g1_i1	increasing	1.26424	1.09546	1.38522	0.621366	1.09534	1.18375	0.409713	0.67682	0.768059	1.53823	1.67072	1.14568	0.593468	0.465896	1.1718	1.16129	0.651605	1.01808	1.96592	1.28724	0.275996	0.49842	0.835682	15.1031	1.71356	1.33434
TRINITY_GG_12664_c0_g1_i1	TRINITY_GG_12664_c0_g1::TRINITY_GG_12664_c0_g1_i1::g.29099::m.29099	4113.PGSC0003DMT400075618	6.53e-230	639	COG1062@1|root,KOG0022@2759|Eukaryota,37JX5@33090|Viridiplantae,3G8JS@35493|Streptophyta,44G35@71274|asterids	35493|Streptophyta	Q	Alcohol dehydrogenase GroES-like domain	-	-	1.1.1.1,1.1.1.284	ko:K00121	ko00010,ko00071,ko00350,ko00625,ko00626,ko00680,ko00830,ko00980,ko00982,ko01100,ko01110,ko01120,ko01130,ko01200,ko01220,ko05204,map00010,map00071,map00350,map00625,map00626,map00680,map00830,map00980,map00982,map01100,map01110,map01120,map01130,map01200,map01220,map05204	-	R00623,R00754,R02124,R04880,R05233,R05234,R06917,R06927,R06983,R07105,R08281,R08306,R08310	RC00050,RC00087,RC00088,RC00099,RC00116,RC00649,RC01715,RC01734,RC02273	ko00000,ko00001,ko01000	-	-	-	ADH_N,ADH_zinc_N	TRINITY_GG_12664_c0_g1_i1	increasing	16.1357	22.1416	19.4269	19.9873	20.3003	31.5216	37.6253	31.1337	30.5478	45.805	15.957	26.8562	13.5799	9.85549	39.4965	40.85	38.5476	37.669	36.2802	34.1944	50.7488	41.5113	38.5141	45.2737	16.4216	25.4967
TRINITY_GG_12664_c0_g1_i2	TRINITY_GG_12664_c0_g1::TRINITY_GG_12664_c0_g1_i2::g.29095::m.29095	4113.PGSC0003DMT400075618	1.56e-222	621	COG1062@1|root,KOG0022@2759|Eukaryota,37JX5@33090|Viridiplantae,3G8JS@35493|Streptophyta,44G35@71274|asterids	35493|Streptophyta	Q	Alcohol dehydrogenase GroES-like domain	-	-	1.1.1.1,1.1.1.284	ko:K00121	ko00010,ko00071,ko00350,ko00625,ko00626,ko00680,ko00830,ko00980,ko00982,ko01100,ko01110,ko01120,ko01130,ko01200,ko01220,ko05204,map00010,map00071,map00350,map00625,map00626,map00680,map00830,map00980,map00982,map01100,map01110,map01120,map01130,map01200,map01220,map05204	-	R00623,R00754,R02124,R04880,R05233,R05234,R06917,R06927,R06983,R07105,R08281,R08306,R08310	RC00050,RC00087,RC00088,RC00099,RC00116,RC00649,RC01715,RC01734,RC02273	ko00000,ko00001,ko01000	-	-	-	ADH_N,ADH_zinc_N	TRINITY_GG_12664_c0_g1_i2	decreasing	0.798467	0.597524	0.202716	0.0690407	0.474646	0.507322	0.409713	0.067682	0.314206	0.444377	1.29566	0.741324	0.10473	0	0.96501	1.2296	0.720195	0.210638	0.893602	1.6173	2.44947	0.213609	0.981018	1.09905	2.42754	2.88505
TRINITY_GG_12664_c0_g1_i3	TRINITY_GG_12664_c0_g1::TRINITY_GG_12664_c0_g1_i3::g.29098::m.29098	4096.XP_009774475.1	5.18e-71	224	COG1062@1|root,KOG0022@2759|Eukaryota,37JX5@33090|Viridiplantae,3G8JS@35493|Streptophyta,44G35@71274|asterids	35493|Streptophyta	Q	Alcohol dehydrogenase GroES-like domain	-	-	1.1.1.1,1.1.1.284	ko:K00121	ko00010,ko00071,ko00350,ko00625,ko00626,ko00680,ko00830,ko00980,ko00982,ko01100,ko01110,ko01120,ko01130,ko01200,ko01220,ko05204,map00010,map00071,map00350,map00625,map00626,map00680,map00830,map00980,map00982,map01100,map01110,map01120,map01130,map01200,map01220,map05204	-	R00623,R00754,R02124,R04880,R05233,R05234,R06917,R06927,R06983,R07105,R08281,R08306,R08310	RC00050,RC00087,RC00088,RC00099,RC00116,RC00649,RC01715,RC01734,RC02273	ko00000,ko00001,ko01000	-	-	-	ADH_N,ADH_zinc_N	TRINITY_GG_12664_c0_g1_i3	decreasing	4.22522	5.01257	3.75024	2.14026	2.19068	6.25697	8.26254	6.42979	4.18941	7.21257	8.42177	4.24577	1.18694	1.75607	8.03026	7.88992	4.18399	4.98509	4.36078	8.94468	9.83237	5.94544	4.68709	6.55884	7.06844	7.9339
TRINITY_GG_12702_c0_g1_i1	TRINITY_GG_12702_c0_g1::TRINITY_GG_12702_c0_g1_i1::g.29164::m.29164	4096.XP_009794469.1	0	995	COG0753@1|root,KOG0047@2759|Eukaryota,37M6R@33090|Viridiplantae,3G948@35493|Streptophyta,44ERS@71274|asterids	35493|Streptophyta	P	Occurs in almost all aerobically respiring organisms and serves to protect cells from the toxic effects of hydrogen peroxide	CAT1	GO:0000302,GO:0001101,GO:0003674,GO:0003824,GO:0004096,GO:0004601,GO:0005488,GO:0005575,GO:0005622,GO:0005623,GO:0005737,GO:0005739,GO:0005777,GO:0006950,GO:0006979,GO:0008150,GO:0008152,GO:0009056,GO:0009266,GO:0009314,GO:0009409,GO:0009410,GO:0009416,GO:0009628,GO:0009631,GO:0009636,GO:0009719,GO:0009725,GO:0009733,GO:0009737,GO:0009987,GO:0010033,GO:0010035,GO:0016043,GO:0016209,GO:0016491,GO:…	1.11.1.6	ko:K03781	ko00380,ko00630,ko01110,ko01130,ko01200,ko04011,ko04016,ko04068,ko04146,ko04211,ko04212,ko04213,ko05014,map00380,map00630,map01110,map01130,map01200,map04011,map04016,map04068,map04146,map04211,map04212,map04213,map05014	M00532	R00009,R00602,R02670	RC00034,RC00767,RC02141,RC02755	ko00000,ko00001,ko00002,ko01000	-	-	-	Catalase,Catalase-rel	TRINITY_GG_12702_c0_g1_i1	increasing	4.69099	118.775	170.754	624.818	481.912	8.11716	210.251	165.99	661.858	402.503	5.96684	33.5281	448.313	380.099	15.8193	293.771	505.577	782.519	608.972	11.7832	188.299	351.244	673.851	517.759	5.74757	136.138
TRINITY_GG_12946_c1_g1_i1	TRINITY_GG_12946_c1_g1::TRINITY_GG_12946_c1_g1_i1::g.29733::m.29733	4155.Migut.K01430.1.p	1.31e-168	474	COG0479@1|root,KOG3049@2759|Eukaryota,37Q7U@33090|Viridiplantae,3G7PZ@35493|Streptophyta,44IJX@71274|asterids	35493|Streptophyta	C	Iron-sulfur protein (IP) subunit of succinate dehydrogenase (SDH) that is involved in complex II of the mitochondrial electron transport chain and is responsible for transferring electrons from succinate to ubiquinone (coenzyme Q)	SDH2-1	GO:0000104,GO:0003674,GO:0003824,GO:0005488,GO:0005575,GO:0005622,GO:0005623,GO:0005737,GO:0005739,GO:0005740,GO:0005743,GO:0005746,GO:0005749,GO:0006091,GO:0006119,GO:0006121,GO:0006139,GO:0006163,GO:0006725,GO:0006753,GO:0006793,GO:0006796,GO:0006807,GO:0008150,GO:0008152,GO:0008270,GO:0009055,GO:0009060,GO:0009117,GO:0009123,GO:0009126,GO:0009141,GO:0009144,GO:0009150,GO:0009161,GO:0009167,GO:…	1.3.5.1	ko:K00235	ko00020,ko00190,ko01100,ko01110,ko01120,ko01130,ko01200,ko04714,ko04932,ko05010,ko05012,ko05016,map00020,map00190,map01100,map01110,map01120,map01130,map01200,map04714,map04932,map05010,map05012,map05016	M00009,M00011,M00148	R02164	RC00045	ko00000,ko00001,ko00002,ko01000	-	-	-	Fer2_3,Fer4_17,Ribosomal_S14	TRINITY_GG_12946_c1_g1_i1	increasing	49.0059	49.4617	56.8956	69.4204	60.8643	68.8944	98.1945	101.252	256.322	65.255	52.8833	72.1443	106.266	107.98	60.5199	53.8291	107.549	48.7626	35.0292	45.6476	37.5355	60.7005	114.27	103.382	60.6529	57.7371
TRINITY_GG_12958_c0_g1_i4	TRINITY_GG_12958_c0_g1::TRINITY_GG_12958_c0_g1_i4::g.29751::m.29751	3983.cassava4.1_005690m	2.99e-155	447	COG0364@1|root,KOG0563@2759|Eukaryota,37K4E@33090|Viridiplantae,3GBQX@35493|Streptophyta,4JHJV@91835|fabids	35493|Streptophyta	G	Catalyzes the rate-limiting step of the oxidative pentose-phosphate pathway, which represents a route for the dissimilation of carbohydrates besides glycolysis	-	GO:0003674,GO:0003824,GO:0004345,GO:0005575,GO:0005622,GO:0005623,GO:0005737,GO:0005829,GO:0005975,GO:0005996,GO:0006006,GO:0006081,GO:0006098,GO:0006139,GO:0006725,GO:0006732,GO:0006733,GO:0006739,GO:0006753,GO:0006793,GO:0006796,GO:0006807,GO:0008150,GO:0008152,GO:0009051,GO:0009117,GO:0009987,GO:0016491,GO:0016614,GO:0016616,GO:0019318,GO:0019362,GO:0019637,GO:0019682,GO:0019693,GO:0034641,GO:…	1.1.1.363,1.1.1.49	ko:K00036	ko00030,ko00480,ko01100,ko01110,ko01120,ko01130,ko01200,ko05230,map00030,map00480,map01100,map01110,map01120,map01130,map01200,map05230	M00004,M00006,M00008	R00835,R02736,R10907	RC00001,RC00066	ko00000,ko00001,ko00002,ko01000,ko04147	-	-	-	G6PD_C,G6PD_N	TRINITY_GG_12958_c0_g1_i4	decreasing	11.2451	9.92555	5.43954	0.345203	1.78905	3.78801	1.195	1.79357	0.244383	0.102548	12.0701	6.33495	1.50112	2.32948	10.1671	7.99239	0.857376	1.29893	2.53783	13.9946	6.38242	0.569623	1.19902	5.06981	14.244	14.5695
TRINITY_GG_129_c0_g1_i1	TRINITY_GG_129_c0_g1::TRINITY_GG_129_c0_g1_i1::g.347::m.347	4155.Migut.J01500.1.p	0	1326	COG0474@1|root,KOG0205@2759|Eukaryota,37I59@33090|Viridiplantae,3GG2J@35493|Streptophyta,44HF5@71274|asterids	35493|Streptophyta	P	plasma membrane ATPase	-	-	3.6.3.6	ko:K01535	ko00190,map00190	-	-	-	ko00000,ko00001,ko01000	3.A.3.3	-	-	Cation_ATPase_N,E1-E2_ATPase,Hydrolase	TRINITY_GG_129_c0_g1_i1	increasing	9.68141	0.0663916	0.236502	0.690407	1.64301	5.78347	0.648712	2.91033	24.7525	2.25607	16.0934	9.50243	62.8727	72.1063	52.1106	11.852	52.4028	128.489	95.5439	7.42639	0.0344995	1.03244	3.56073	44.5647	1.49937	0.937642
TRINITY_GG_129_c1_g1_i1	TRINITY_GG_129_c1_g1::TRINITY_GG_129_c1_g1_i1::g.350::m.350	2711.XP_006474210.1	4.89e-135	409	COG0474@1|root,KOG0205@2759|Eukaryota,37I59@33090|Viridiplantae,3GG2J@35493|Streptophyta	35493|Streptophyta	P	plasma membrane ATPase	-	GO:0005575,GO:0005623,GO:0005886,GO:0016020,GO:0044464,GO:0071944	3.6.3.6	ko:K01535	ko00190,map00190	-	-	-	ko00000,ko00001,ko01000	3.A.3.3	-	-	Cation_ATPase_N,E1-E2_ATPase,Hydrolase	TRINITY_GG_129_c1_g1_i1	increasing	1.39732	0.0331958	0	0.0345203	0	0.980823	0.0682855	0.372251	3.10715	0.444377	4.80757	2.9316	21.7489	26.4127	13.4412	2.80075	16.0158	31.8765	23.8055	2.01338	0.0344995	0.356014	0.617678	19.6411	0.356992	0
TRINITY_GG_13095_c0_g1_i1	TRINITY_GG_13095_c0_g1::TRINITY_GG_13095_c0_g1_i1::g.29992::m.29992	4098.XP_009602525.1	4.18e-102	303	28NEG@1|root,2QS93@2759|Eukaryota,37I5D@33090|Viridiplantae,3GG6N@35493|Streptophyta,44CFX@71274|asterids	35493|Streptophyta	S	Staygreen protein	-	GO:0006996,GO:0008150,GO:0009657,GO:0009658,GO:0009987,GO:0016043,GO:0071840	4.99.1.10	ko:K22013	ko00860,ko01110,map00860,map01110	-	R08584,R09033	RC01012	ko00000,ko00001,ko01000	-	-	-	Staygreen	TRINITY_GG_13095_c0_g1_i1	decreasing	7.28601	3.51876	3.75024	1.24273	0.620692	3.31451	3.2777	5.8545	0.244383	0	0.852406	0.438055	0.174549	0	7.72008	3.96204	6.27599	0.105319	0	2.50847	2.62197	3.66695	0.18167	0	1.39227	0.829453
TRINITY_GG_13095_c0_g1_i2	TRINITY_GG_13095_c0_g1::TRINITY_GG_13095_c0_g1_i2::g.29991::m.29991	4155.Migut.C01085.1.p	3.24e-115	337	28NEG@1|root,2QS93@2759|Eukaryota,37I5D@33090|Viridiplantae,3GG6N@35493|Streptophyta,44CFX@71274|asterids	35493|Streptophyta	S	Staygreen protein	-	GO:0006996,GO:0008150,GO:0009657,GO:0009658,GO:0009987,GO:0016043,GO:0071840	4.99.1.10	ko:K22013	ko00860,ko01110,map00860,map01110	-	R08584,R09033	RC01012	ko00000,ko00001,ko01000	-	-	-	Staygreen	TRINITY_GG_13095_c0_g1_i2	decreasing	24.1203	14.6725	20.2716	4.45312	2.77486	5.78347	5.15555	19.3232	0.837883	0.170914	6.68286	3.06639	0	0	16.8188	18.8538	22.2575	0.84255	0.679137	10.1329	10.1429	15.1662	1.85303	0.212719	6.81854	3.28175
TRINITY_GG_13176_c0_g1_i1	TRINITY_GG_13176_c0_g1::TRINITY_GG_13176_c0_g1_i1::g.30201::m.30201	42345.XP_008801114.1	6.1e-34	130	COG2723@1|root,COG2801@1|root,KOG0017@2759|Eukaryota,KOG0626@2759|Eukaryota,37HZ7@33090|Viridiplantae,3GEM1@35493|Streptophyta,3KS4Y@4447|Liliopsida	35493|Streptophyta	G	Belongs to the glycosyl hydrolase 1 family	BGLU5	GO:0003674,GO:0003824,GO:0004553,GO:0005575,GO:0005622,GO:0005623,GO:0005737,GO:0005773,GO:0005777,GO:0008150,GO:0008152,GO:0008422,GO:0009628,GO:0009812,GO:0015926,GO:0016787,GO:0016798,GO:0042440,GO:0042579,GO:0043226,GO:0043227,GO:0043229,GO:0043231,GO:0044424,GO:0044444,GO:0044464,GO:0046283,GO:0050896,GO:0071704,GO:0080167,GO:1901135,GO:1901657	3.2.1.21,3.5.2.17	ko:K01188,ko:K19964	ko00230,ko00460,ko00500,ko00940,ko01100,ko01110,ko01120,map00230,map00460,map00500,map00940,map01100,map01110,map01120	-	R00026,R02558,R02887,R02985,R03527,R04949,R04998,R06601,R10035,R10039,R10040	RC00049,RC00059,RC00171,RC00262,RC00397,RC00451,RC00714,RC00746,RC01248,RC03393	ko00000,ko00001,ko01000	-	GH1	-	Glyco_hydro_1	TRINITY_GG_13176_c0_g1_i1	decreasing	3.36021	2.05814	1.14872	1.10465	0.839759	30.5746	9.32096	8.62946	5.72553	2.05097	0.750117	0.876111	0.872747	0.680925	9.02974	6.5237	5.89874	4.91488	4.39652	0.561105	0.482994	0.605225	0.290672	0.0354532	7.71102	2.0556
TRINITY_GG_13268_c0_g1_i2	TRINITY_GG_13268_c0_g1::TRINITY_GG_13268_c0_g1_i2::g.30423::m.30423	29760.VIT_07s0129g00360.t01	4.62e-196	548	2C0PQ@1|root,2QV9M@2759|Eukaryota,37PJY@33090|Viridiplantae,3GBPG@35493|Streptophyta	35493|Streptophyta	Q	Removal of H(2)O(2), oxidation of toxic reductants, biosynthesis and degradation of lignin, suberization, auxin catabolism, response to environmental stresses such as wounding, pathogen attack and oxidative stress	-	GO:0005575,GO:0005622,GO:0005623,GO:0005737,GO:0006950,GO:0006970,GO:0008150,GO:0009628,GO:0009651,GO:0044424,GO:0044464,GO:0050896	1.11.1.7	ko:K00430	ko00940,ko01100,ko01110,map00940,map01100,map01110	-	R00602,R02596,R03919,R04007,R07443	RC00034	ko00000,ko00001,ko01000	-	-	-	peroxidase	TRINITY_GG_13268_c0_g1_i2	decreasing	1.82982	0	0.236502	0.0345203	0.255579	5.71583	0.0682855	2.16582	12.1842	1.12803	2.7277	0.775021	0	0.0358381	4.06683	0	0.27436	0.667019	0.500417	2.27743	0.0344995	0.640826	2.61605	0.921783	1.14237	0
TRINITY_GG_13374_c0_g1_i2	TRINITY_GG_13374_c0_g1::TRINITY_GG_13374_c0_g1_i2::g.30660::m.30660	4155.Migut.H00869.1.p	0	1940	COG1132@1|root,KOG0055@2759|Eukaryota,37S69@33090|Viridiplantae,3GFBI@35493|Streptophyta,44GR6@71274|asterids	35493|Streptophyta	Q	ABC transporter	-	GO:0006139,GO:0006163,GO:0006164,GO:0006725,GO:0006753,GO:0006754,GO:0006793,GO:0006796,GO:0006807,GO:0006810,GO:0006811,GO:0006812,GO:0008150,GO:0008152,GO:0009058,GO:0009117,GO:0009123,GO:0009124,GO:0009126,GO:0009127,GO:0009141,GO:0009142,GO:0009144,GO:0009145,GO:0009150,GO:0009152,GO:0009156,GO:0009161,GO:0009165,GO:0009167,GO:0009168,GO:0009199,GO:0009201,GO:0009205,GO:0009206,GO:0009259,GO:…	3.6.3.44	ko:K02114,ko:K05658	ko00190,ko00195,ko01100,ko02010,ko04976,ko05206,ko05226,map00190,map00195,map01100,map02010,map04976,map05206,map05226	M00157	-	-	ko00000,ko00001,ko00002,ko00194,ko01000,ko02000,ko04090,ko04147	3.A.1.201,3.A.2.1	-	-	ABC_membrane,ABC_tran	TRINITY_GG_13374_c0_g1_i2	decreasing	16.5349	7.33627	1.48658	0	0	20.9017	4.98484	11.0322	0	0	17.5255	13.6471	0	2.29364	10.4428	6.69448	5.89874	0	0	18.2194	0	8.15273	0	0	15.8147	8.00602
TRINITY_GG_13393_c0_g1_i1	TRINITY_GG_13393_c0_g1::TRINITY_GG_13393_c0_g1_i1::g.30707::m.30707	4155.Migut.H00887.1.p	0	1719	COG0474@1|root,KOG0205@2759|Eukaryota,37I59@33090|Viridiplantae,3G986@35493|Streptophyta,44R3I@71274|asterids	35493|Streptophyta	P	Plasma membrane ATPase	-	GO:0005575,GO:0005623,GO:0005886,GO:0016020,GO:0044464,GO:0071944	3.6.3.6	ko:K01535	ko00190,map00190	-	-	-	ko00000,ko00001,ko01000	3.A.3.3	-	-	Cation_ATPase_N,E1-E2_ATPase,Hydrolase	TRINITY_GG_13393_c0_g1_i1	increasing	151.21	223.242	141.192	161.106	107.745	270.809	444.572	166.362	249.026	153.754	158.445	197.563	190.782	158.62	206.168	411.54	227.136	241.812	188.264	221.108	312.911	140.198	209.974	323.262	288.199	458.002
TRINITY_GG_13417_c0_g1_i1	TRINITY_GG_13417_c0_g1::TRINITY_GG_13417_c0_g1_i1::g.30763::m.30763	3988.XP_002510582.1	9.83e-227	628	COG1064@1|root,KOG0023@2759|Eukaryota,37QXT@33090|Viridiplantae,3G8X4@35493|Streptophyta,4JD9A@91835|fabids	35493|Streptophyta	Q	cinnamyl alcohol dehydrogenase	-	-	1.1.1.195	ko:K00083	ko00940,ko01100,ko01110,map00940,map01100,map01110	M00039	R02593,R03918,R06570,R06571,R07437	RC00649	ko00000,ko00001,ko00002,ko01000	-	-	-	ADH_N,ADH_zinc_N	TRINITY_GG_13417_c0_g1_i1	decreasing	9.64814	12.2161	7.33156	3.55559	2.04463	6.79812	5.39455	6.09138	4.88765	3.48665	4.29613	7.78391	0.942567	0.215029	10.8564	8.09485	4.62983	3.01914	3.61015	19.2756	12.6958	6.51506	1.09002	0.425439	4.81939	8.51091
TRINITY_GG_13465_c2_g1_i1	TRINITY_GG_13465_c2_g1::TRINITY_GG_13465_c2_g1_i1::g.30853::m.30853	4081.Solyc12g088880.1.1	9.98e-192	538	COG0451@1|root,KOG1502@2759|Eukaryota,37JYY@33090|Viridiplantae,3G71H@35493|Streptophyta,44BFJ@71274|asterids	35493|Streptophyta	V	Male sterility protein	-	-	1.1.1.354	ko:K15891	ko00900,ko00909,ko01130,map00900,map00909,map01130	-	R10412	RC00649	ko00000,ko00001,ko01000	-	-	-	Epimerase	TRINITY_GG_13465_c2_g1_i1	decreasing	107.128	68.3502	5.16925	1.44985	0.949293	142.693	17.5835	1.01523	0.174559	0.273463	8.69454	16.6124	0	0	86.8854	37.6052	2.19488	1.43936	0.643393	124.565	54.4748	4.12977	1.01735	0.957237	87.4987	9.08792
TRINITY_GG_13466_c0_g1_i1	TRINITY_GG_13466_c0_g1::TRINITY_GG_13466_c0_g1_i1::g.30854::m.30854	4155.Migut.C00620.1.p	3.58e-214	602	COG4826@1|root,KOG2392@2759|Eukaryota,37ITN@33090|Viridiplantae,3GFCA@35493|Streptophyta,44II3@71274|asterids	35493|Streptophyta	V	SERine Proteinase INhibitors	-	GO:0003674,GO:0004857,GO:0004866,GO:0004867,GO:0004869,GO:0005575,GO:0005576,GO:0005615,GO:0005622,GO:0005623,GO:0005634,GO:0005737,GO:0005829,GO:0006139,GO:0006259,GO:0006281,GO:0006725,GO:0006807,GO:0006950,GO:0006974,GO:0008150,GO:0008152,GO:0009892,GO:0009987,GO:0010466,GO:0010605,GO:0010951,GO:0019222,GO:0030162,GO:0030234,GO:0030414,GO:0031323,GO:0031324,GO:0032268,GO:0032269,GO:0033554,GO:…	1.6.5.3	ko:K05579,ko:K13963	ko00190,ko01100,ko05146,map00190,map01100,map05146	M00145	R11945	RC00061	ko00000,ko00001,ko00002,ko01000	-	-	-	Serpin	TRINITY_GG_13466_c0_g1_i1	decreasing	3.39348	4.18267	4.02053	4.246	2.15416	3.82183	2.38999	1.96278	0.872795	0.0683656	0.409155	0.438055	0.10473	0.0358381	2.2402	2.62997	1.71475	1.82553	1.07232	3.63068	4.27794	4.8418	3.92407	2.87171	1.35657	2.34411
TRINITY_GG_13535_c0_g1_i2	TRINITY_GG_13535_c0_g1::TRINITY_GG_13535_c0_g1_i2::g.31007::m.31007	29760.VIT_05s0020g02130.t01	0	1052	COG0021@1|root,KOG0523@2759|Eukaryota,37RG4@33090|Viridiplantae,3G7S7@35493|Streptophyta	35493|Streptophyta	G	1-deoxy-D-xylulose-5-phosphate synthase	-	-	2.2.1.7	ko:K01662	ko00730,ko00900,ko01100,ko01110,ko01130,map00730,map00900,map01100,map01110,map01130	M00096	R05636	RC00032	ko00000,ko00001,ko00002,ko01000	-	-	-	DXP_synthase_N,Transket_pyr,Transketolase_C	TRINITY_GG_13535_c0_g1_i2	decreasing	14.3391	7.9006	13.9536	4.34956	6.06087	10.4508	5.87255	20.1692	6.5285	3.00809	14.184	3.80771	3.10698	5.87746	11.2699	5.08917	9.70549	6.49466	5.75479	8.15253	8.41789	14.4542	4.97776	3.36805	5.64047	4.7964
TRINITY_GG_13538_c0_g1_i1	TRINITY_GG_13538_c0_g1::TRINITY_GG_13538_c0_g1_i1::g.31016::m.31016	4155.Migut.G00372.1.p	1.85e-169	475	COG1890@1|root,KOG1628@2759|Eukaryota,37MQG@33090|Viridiplantae,3G8TI@35493|Streptophyta,44RQF@71274|asterids	35493|Streptophyta	J	Belongs to the eukaryotic ribosomal protein eS1 family	-	GO:0002181,GO:0003674,GO:0003676,GO:0003723,GO:0003729,GO:0003735,GO:0005198,GO:0005488,GO:0005575,GO:0005618,GO:0005622,GO:0005623,GO:0005634,GO:0005730,GO:0005737,GO:0005829,GO:0005840,GO:0005844,GO:0005886,GO:0005911,GO:0006412,GO:0006518,GO:0006807,GO:0008150,GO:0008152,GO:0009058,GO:0009059,GO:0009506,GO:0009507,GO:0009536,GO:0009987,GO:0010467,GO:0015935,GO:0016020,GO:0019538,GO:0022626,GO:…	5.3.1.6	ko:K01807,ko:K02984	ko00030,ko00710,ko01100,ko01110,ko01120,ko01130,ko01200,ko01230,ko03010,map00030,map00710,map01100,map01110,map01120,map01130,map01200,map01230,map03010	M00004,M00007,M00165,M00167,M00177,M00179,M00580	R01056	RC00434	br01610,ko00000,ko00001,ko00002,ko01000,ko03011	-	-	-	Ribosomal_S3Ae	TRINITY_GG_13538_c0_g1_i1	increasing	73.3259	55.8353	99.9389	90.0981	124.942	61.1154	48.6875	90.6262	78.6213	156.762	85.718	60.0136	121.835	151.81	92.0896	43.275	96.7463	87.555	122.459	63.6689	49.4378	103.387	65.0016	101.467	59.3677	54.5275
TRINITY_GG_13560_c0_g1_i1	TRINITY_GG_13560_c0_g1::TRINITY_GG_13560_c0_g1_i1::g.31062::m.31062	3983.cassava4.1_015573m	1.51e-94	280	COG0036@1|root,KOG3111@2759|Eukaryota,37HKX@33090|Viridiplantae,3GBRT@35493|Streptophyta,4JF5T@91835|fabids	35493|Streptophyta	G	Ribulose-phosphate 3-epimerase	-	GO:0003674,GO:0003824,GO:0004750,GO:0005488,GO:0005575,GO:0005622,GO:0005623,GO:0005737,GO:0005829,GO:0005975,GO:0005996,GO:0006081,GO:0006098,GO:0006139,GO:0006725,GO:0006732,GO:0006733,GO:0006739,GO:0006753,GO:0006793,GO:0006796,GO:0006807,GO:0008150,GO:0008152,GO:0009052,GO:0009056,GO:0009117,GO:0009987,GO:0016052,GO:0016853,GO:0016854,GO:0016857,GO:0019321,GO:0019323,GO:0019362,GO:0019637,GO:…	5.1.3.1	ko:K01783	ko00030,ko00040,ko00710,ko01100,ko01110,ko01120,ko01130,ko01200,ko01230,map00030,map00040,map00710,map01100,map01110,map01120,map01130,map01200,map01230	M00004,M00007	R01529	RC00540	ko00000,ko00001,ko00002,ko01000	-	-	-	Ribul_P_3_epim	TRINITY_GG_13560_c0_g1_i1	increasing	4.05887	0.298762	3.1421	2.14026	3.17648	1.14993	1.84371	3.11337	2.75803	3.45246	0.54554	0.269573	0.698197	0.752601	3.03289	1.09298	2.91508	0.912763	4.25354	0.990186	0.793489	1.81567	0.436008	0.850877	2.82024	0.937642
TRINITY_GG_13560_c0_g1_i2	TRINITY_GG_13560_c0_g1::TRINITY_GG_13560_c0_g1_i2::g.31061::m.31061	3983.cassava4.1_015573m	6.49e-146	412	COG0036@1|root,KOG3111@2759|Eukaryota,37HKX@33090|Viridiplantae,3GBRT@35493|Streptophyta,4JF5T@91835|fabids	35493|Streptophyta	G	Ribulose-phosphate 3-epimerase	-	GO:0003674,GO:0003824,GO:0004750,GO:0005488,GO:0005575,GO:0005622,GO:0005623,GO:0005737,GO:0005829,GO:0005975,GO:0005996,GO:0006081,GO:0006098,GO:0006139,GO:0006725,GO:0006732,GO:0006733,GO:0006739,GO:0006753,GO:0006793,GO:0006796,GO:0006807,GO:0008150,GO:0008152,GO:0009052,GO:0009056,GO:0009117,GO:0009987,GO:0016052,GO:0016853,GO:0016854,GO:0016857,GO:0019321,GO:0019323,GO:0019362,GO:0019637,GO:…	5.1.3.1	ko:K01783	ko00030,ko00040,ko00710,ko01100,ko01110,ko01120,ko01130,ko01200,ko01230,map00030,map00040,map00710,map01100,map01110,map01120,map01130,map01200,map01230	M00004,M00007	R01529	RC00540	ko00000,ko00001,ko00002,ko01000	-	-	-	Ribul_P_3_epim	TRINITY_GG_13560_c0_g1_i2	increasing	47.7417	39.0715	40.6783	48.7082	49.1807	32.198	25.8119	35.9053	28.9768	42.1474	41.1201	36.5608	41.8569	38.311	42.5294	40.7475	47.3614	50.9392	49.577	35.7127	27.1856	42.0453	51.013	62.7167	46.0519	42.6267
TRINITY_GG_13560_c0_g1_i3	TRINITY_GG_13560_c0_g1::TRINITY_GG_13560_c0_g1_i3::g.31063::m.31063	3983.cassava4.1_015573m	1.51e-94	280	COG0036@1|root,KOG3111@2759|Eukaryota,37HKX@33090|Viridiplantae,3GBRT@35493|Streptophyta,4JF5T@91835|fabids	35493|Streptophyta	G	Ribulose-phosphate 3-epimerase	-	GO:0003674,GO:0003824,GO:0004750,GO:0005488,GO:0005575,GO:0005622,GO:0005623,GO:0005737,GO:0005829,GO:0005975,GO:0005996,GO:0006081,GO:0006098,GO:0006139,GO:0006725,GO:0006732,GO:0006733,GO:0006739,GO:0006753,GO:0006793,GO:0006796,GO:0006807,GO:0008150,GO:0008152,GO:0009052,GO:0009056,GO:0009117,GO:0009987,GO:0016052,GO:0016853,GO:0016854,GO:0016857,GO:0019321,GO:0019323,GO:0019362,GO:0019637,GO:…	5.1.3.1	ko:K01783	ko00030,ko00040,ko00710,ko01100,ko01110,ko01120,ko01130,ko01200,ko01230,map00030,map00040,map00710,map01100,map01110,map01120,map01130,map01200,map01230	M00004,M00007	R01529	RC00540	ko00000,ko00001,ko00002,ko01000	-	-	-	Ribul_P_3_epim	TRINITY_GG_13560_c0_g1_i3	increasing	3.92579	2.95443	1.99337	3.14135	4.30833	3.68654	2.86799	4.09476	4.29415	4.10194	2.14806	0.741324	1.85022	2.22196	3.412	1.05882	2.60642	3.22978	4.86119	3.66369	0.827989	1.03244	3.88774	2.09174	1.49937	1.51465
TRINITY_GG_13602_c0_g1_i1	TRINITY_GG_13602_c0_g1::TRINITY_GG_13602_c0_g1_i1::g.31191::m.31191	4098.XP_009626949.1	9.89e-125	368	COG4284@1|root,KOG2638@2759|Eukaryota,37JM4@33090|Viridiplantae,3GAB1@35493|Streptophyta,44IYZ@71274|asterids	35493|Streptophyta	G	UTP--glucose-1-phosphate uridylyltransferase	UGP	GO:0003674,GO:0003824,GO:0003983,GO:0005575,GO:0005622,GO:0005623,GO:0005737,GO:0005829,GO:0005886,GO:0005975,GO:0005976,GO:0005977,GO:0005984,GO:0005985,GO:0006011,GO:0006073,GO:0006091,GO:0006112,GO:0006139,GO:0006725,GO:0006793,GO:0006807,GO:0006950,GO:0006970,GO:0007154,GO:0007275,GO:0008150,GO:0008152,GO:0009225,GO:0009267,GO:0009311,GO:0009555,GO:0009605,GO:0009628,GO:0009651,GO:0009987,GO:…	2.7.7.9	ko:K00963,ko:K02987	ko00040,ko00052,ko00500,ko00520,ko01100,ko01130,ko03010,map00040,map00052,map00500,map00520,map01100,map01130,map03010	M00129,M00177,M00179,M00361,M00362,M00549	R00289	RC00002	br01610,ko00000,ko00001,ko00002,ko01000,ko03011	-	-	-	UDPGP	TRINITY_GG_13602_c0_g1_i1	decreasing	8.91621	11.5521	5.67604	2.31286	3.28601	15.8285	33.255	6.66668	9.81021	5.74271	7.56937	11.3557	5.34121	4.55144	6.99632	10.1442	6.58464	7.54785	7.11307	13.4335	29.6696	7.12029	5.66811	10.8841	12.2448	15.1826
TRINITY_GG_13602_c0_g1_i2	TRINITY_GG_13602_c0_g1::TRINITY_GG_13602_c0_g1_i2::g.31189::m.31189	4096.XP_009769732.1	2.76e-307	842	COG4284@1|root,KOG2638@2759|Eukaryota,37JM4@33090|Viridiplantae,3GAB1@35493|Streptophyta,44IYZ@71274|asterids	35493|Streptophyta	G	UTP--glucose-1-phosphate uridylyltransferase	UGP	GO:0003674,GO:0003824,GO:0003983,GO:0005575,GO:0005622,GO:0005623,GO:0005737,GO:0005829,GO:0005886,GO:0005975,GO:0005976,GO:0005977,GO:0005984,GO:0005985,GO:0006011,GO:0006073,GO:0006091,GO:0006112,GO:0006139,GO:0006725,GO:0006793,GO:0006807,GO:0006950,GO:0006970,GO:0007154,GO:0007275,GO:0008150,GO:0008152,GO:0009225,GO:0009267,GO:0009311,GO:0009555,GO:0009605,GO:0009628,GO:0009651,GO:0009987,GO:…	2.7.7.9	ko:K00963,ko:K02987	ko00040,ko00052,ko00500,ko00520,ko01100,ko01130,ko03010,map00040,map00052,map00500,map00520,map01100,map01130,map03010	M00129,M00177,M00179,M00361,M00362,M00549	R00289	RC00002	br01610,ko00000,ko00001,ko00002,ko01000,ko03011	-	-	-	UDPGP	TRINITY_GG_13602_c0_g1_i2	increasing	61.116	119.704	85.4447	163.764	101.465	154.733	196.969	154.924	257.998	151.122	88.3775	121.341	170.116	162.777	115.491	152.265	153.402	235.914	188.157	68.5208	114.469	112.216	197.366	141.6	119.307	197.013
TRINITY_GG_13685_c1_g1_i1	TRINITY_GG_13685_c1_g1::TRINITY_GG_13685_c1_g1_i1::g.31341::m.31341	29730.Gorai.009G198700.1	3.79e-65	207	2C0PQ@1|root,2RH3E@2759|Eukaryota,37QEB@33090|Viridiplantae,3GF6J@35493|Streptophyta	35493|Streptophyta	Q	Belongs to the peroxidase family. Classical plant (class III) peroxidase subfamily	-	-	1.11.1.7	ko:K00430	ko00940,ko01100,ko01110,map00940,map01100,map01110	-	R00602,R02596,R03919,R04007,R07443	RC00034	ko00000,ko00001,ko01000	-	-	-	peroxidase	TRINITY_GG_13685_c1_g1_i1	decreasing	1.29751	1.42742	0.946007	1.07013	1.09534	1.82636	0.785283	0.744502	1.22191	0.341828	1.12518	1.04459	0.209459	0.286705	0.723758	0.580643	0.514425	0.596807	0.107232	1.12221	1.17298	0.462819	0.872016	0.212719	0.606886	0.757327
TRINITY_GG_13696_c0_g1_i1	TRINITY_GG_13696_c0_g1::TRINITY_GG_13696_c0_g1_i1::g.31368::m.31368	4155.Migut.N00225.1.p	0	943	COG0469@1|root,KOG2323@2759|Eukaryota,37Q01@33090|Viridiplantae,3GAP0@35493|Streptophyta,44FMS@71274|asterids	35493|Streptophyta	G	Belongs to the pyruvate kinase family	-	-	2.7.1.40	ko:K00873	ko00010,ko00230,ko00620,ko01100,ko01110,ko01120,ko01130,ko01200,ko01230,ko04922,ko04930,ko05165,ko05203,ko05230,map00010,map00230,map00620,map01100,map01110,map01120,map01130,map01200,map01230,map04922,map04930,map05165,map05203,map05230	M00001,M00002,M00049,M00050	R00200,R00430,R01138,R01858,R02320	RC00002,RC00015	ko00000,ko00001,ko00002,ko01000,ko04131,ko04147	-	-	-	PK,PK_C	TRINITY_GG_13696_c0_g1_i1	increasing	108.292	310.082	301.438	386.11	426.269	142.084	366.215	319.019	459.265	400.076	78.3191	186.78	402.232	329.998	215.507	560.765	446.384	401.265	365.126	151.63	297.869	385.742	367.446	287.986	156.113	377.113
TRINITY_GG_13990_c0_g1_i1	TRINITY_GG_13990_c0_g1::TRINITY_GG_13990_c0_g1_i1::g.32006::m.32006	4113.PGSC0003DMT400035990	4.87e-214	598	COG1877@1|root,KOG1050@2759|Eukaryota,37JPC@33090|Viridiplantae,3GB9D@35493|Streptophyta,44EFF@71274|asterids	35493|Streptophyta	G	Removes the phosphate from trehalose 6-phosphate to produce free trehalose	-	GO:0003674,GO:0003824,GO:0004805,GO:0005975,GO:0005984,GO:0005991,GO:0005992,GO:0006793,GO:0006796,GO:0008150,GO:0008152,GO:0009058,GO:0009311,GO:0009312,GO:0009987,GO:0016051,GO:0016311,GO:0016787,GO:0016788,GO:0016791,GO:0019203,GO:0034637,GO:0042578,GO:0044237,GO:0044238,GO:0044249,GO:0044262,GO:0046351,GO:0071704,GO:1901576	3.1.3.12	ko:K01087	ko00500,ko01100,map00500,map01100	-	R02778	RC00017	ko00000,ko00001,ko01000	-	-	-	Trehalose_PPase	TRINITY_GG_13990_c0_g1_i1	increasing	1.79655	0.132783	6.14905	101.628	75.5418	2.40133	1.36571	12.3181	53.3103	49.4625	1.53433	0.471752	9.1813	1.5052	3.65325	0.546488	6.03592	12.3925	33.5637	1.78233	0	7.83232	27.9409	14.5004	1.03528	0.324569
TRINITY_GG_14019_c0_g1_i1	TRINITY_GG_14019_c0_g1::TRINITY_GG_14019_c0_g1_i1::g.32056::m.32056	4155.Migut.F00467.1.p	0	956	COG1621@1|root,KOG0228@2759|Eukaryota,37QH4@33090|Viridiplantae,3GC8M@35493|Streptophyta,44H52@71274|asterids	35493|Streptophyta	G	Belongs to the glycosyl hydrolase 32 family	-	-	3.2.1.26	ko:K01193	ko00052,ko00500,ko01100,map00052,map00500,map01100	-	R00801,R00802,R02410,R03635,R03921,R06088	RC00028,RC00077	ko00000,ko00001,ko01000	-	GH32	-	DUF3357,Glyco_hydro_32C,Glyco_hydro_32N	TRINITY_GG_14019_c0_g1_i1	increasing	101.139	151.638	108.352	1449.13	1934.33	17.2828	28.475	128.325	1155.89	2574.65	276.418	448.468	5382.51	3653.84	75.7878	58.0302	7.68209	957.664	1304.27	119.878	93.3903	52.6189	2103.74	1909.47	126.732	149.193
TRINITY_GG_14024_c0_g1_i1	TRINITY_GG_14024_c0_g1::TRINITY_GG_14024_c0_g1_i1::g.32079::m.32079	3649.evm.model.supercontig_147.1	1.98e-263	725	COG0572@1|root,KOG4203@2759|Eukaryota,37PK7@33090|Viridiplantae,3GC9A@35493|Streptophyta,3HQN7@3699|Brassicales	35493|Streptophyta	TZ	Phosphoribulokinase	-	GO:0003674,GO:0003824,GO:0004849,GO:0005488,GO:0005515,GO:0005575,GO:0005576,GO:0005622,GO:0005623,GO:0005737,GO:0005829,GO:0006139,GO:0006206,GO:0006213,GO:0006220,GO:0006221,GO:0006222,GO:0006725,GO:0006753,GO:0006793,GO:0006796,GO:0006807,GO:0006950,GO:0006952,GO:0008150,GO:0008152,GO:0008655,GO:0008974,GO:0009058,GO:0009112,GO:0009116,GO:0009117,GO:0009119,GO:0009123,GO:0009124,GO:0009129,GO:…	2.7.1.19	ko:K00855	ko00710,ko01100,ko01120,ko01200,map00710,map01100,map01120,map01200	M00165,M00166	R01523	RC00002,RC00017	ko00000,ko00001,ko00002,ko01000	-	-	-	PRK	TRINITY_GG_14024_c0_g1_i1	decreasing	63.1121	90.0602	21.5892	4.03888	1.05883	31.5554	63.3006	36.3791	2.9675	0.581108	112.177	82.8598	0.0349099	0	72.1345	95.8745	14.4039	0.5617	0.107232	77.4985	131.409	14.1694	0.290672	0.212719	113.095	113.31
TRINITY_GG_14024_c0_g1_i3	TRINITY_GG_14024_c0_g1::TRINITY_GG_14024_c0_g1_i3::g.32077::m.32077	3988.XP_002519002.1	8.81e-101	303	COG0572@1|root,KOG4203@2759|Eukaryota,37PK7@33090|Viridiplantae,3GC9A@35493|Streptophyta,4JNHZ@91835|fabids	35493|Streptophyta	TZ	Phosphoribulokinase	-	GO:0005575,GO:0005622,GO:0005623,GO:0005737,GO:0009507,GO:0009536,GO:0043226,GO:0043227,GO:0043229,GO:0043231,GO:0044424,GO:0044444,GO:0044464	2.7.1.19	ko:K00855	ko00710,ko01100,ko01120,ko01200,map00710,map01100,map01120,map01200	M00165,M00166	R01523	RC00002,RC00017	ko00000,ko00001,ko00002,ko01000	-	-	-	PRK	TRINITY_GG_14024_c0_g1_i3	decreasing	1.89636	3.21999	0.979793	0.207122	0	0.0338215	0.0682855	0.135364	0.0698236	0	0.0681925	0.134786	0	0.0358381	0.137859	0.444021	0	0	0	0.132025	0.172498	0	0	0	0.142797	0.324569
TRINITY_GG_14034_c0_g1_i1	TRINITY_GG_14034_c0_g1::TRINITY_GG_14034_c0_g1_i1::g.32109::m.32109	4155.Migut.A00583.1.p	2.8e-269	754	COG0318@1|root,KOG1176@2759|Eukaryota,37S18@33090|Viridiplantae,3GA0R@35493|Streptophyta,44ENJ@71274|asterids	35493|Streptophyta	I	AMP-binding enzyme C-terminal domain	-	GO:0003674,GO:0003824,GO:0005575,GO:0005622,GO:0005623,GO:0005737,GO:0005777,GO:0006732,GO:0006733,GO:0006743,GO:0006744,GO:0008150,GO:0008152,GO:0009058,GO:0009108,GO:0009987,GO:0016405,GO:0016874,GO:0016877,GO:0042180,GO:0042181,GO:0042579,GO:0043226,GO:0043227,GO:0043229,GO:0043231,GO:0044237,GO:0044249,GO:0044281,GO:0044283,GO:0044424,GO:0044444,GO:0044464,GO:0051186,GO:0051188,GO:0071704,GO:…	6.2.1.12	ko:K01904	ko00130,ko00360,ko00940,ko01100,ko01110,map00130,map00360,map00940,map01100,map01110	M00039,M00137,M00350	R01616,R01943,R02194,R02221,R02255,R06583	RC00004,RC00131	ko00000,ko00001,ko00002,ko01000	-	-	-	AMP-binding,AMP-binding_C	TRINITY_GG_14034_c0_g1_i1	decreasing	4.52464	6.07483	5.00032	1.76054	1.75254	3.34833	3.96056	4.67006	1.95506	3.34992	6.88744	4.44795	4.32882	5.33988	8.23705	5.77228	5.72727	4.4585	6.6484	3.96074	3.89845	2.70571	2.07104	3.50987	12.2448	8.04209
TRINITY_GG_14035_c0_g1_i1	TRINITY_GG_14035_c0_g1::TRINITY_GG_14035_c0_g1_i1::g.32110::m.32110	29760.VIT_16s0098g00850.t01	1.11e-203	583	KOG3178@1|root,KOG3178@2759|Eukaryota,37PBP@33090|Viridiplantae,3GGBD@35493|Streptophyta	35493|Streptophyta	S	Belongs to the class I-like SAM-binding methyltransferase superfamily. Cation-independent O- methyltransferase family	-	GO:0003674,GO:0003824,GO:0005575,GO:0005622,GO:0005623,GO:0005634,GO:0005737,GO:0005886,GO:0005911,GO:0006725,GO:0008150,GO:0008152,GO:0008168,GO:0008171,GO:0008757,GO:0009058,GO:0009506,GO:0009698,GO:0009699,GO:0009808,GO:0009809,GO:0009812,GO:0009813,GO:0009987,GO:0016020,GO:0016740,GO:0016741,GO:0019438,GO:0019748,GO:0030054,GO:0030744,GO:0030755,GO:0032259,GO:0033799,GO:0042440,GO:0043226,GO:…	2.1.1.68	ko:K13066	ko00940,ko01100,ko01110,map00940,map01100,map01110	M00039	R02379,R03366,R06574,R06575,R06576,R06577	RC00003,RC00392	ko00000,ko00001,ko00002,ko01000	-	-	-	Dimerisation,Methyltransf_2	TRINITY_GG_14035_c0_g1_i1	increasing	0.565581	0.232371	0.270288	0.0345203	0.58418	4.80265	0.990139	0.372251	0.837883	0.307645	1.70481	0.202179	3.14189	5.98497	1.1718	0.888043	0.445835	1.6851	3.71738	1.88135	0.551993	1.42406	2.14371	6.0625	1.17807	0.288505
TRINITY_GG_14085_c0_g1_i2	TRINITY_GG_14085_c0_g1::TRINITY_GG_14085_c0_g1_i2::g.32251::m.32251	4155.Migut.K00161.1.p	3e-240	687	COG1640@1|root,2QR3V@2759|Eukaryota,37K9C@33090|Viridiplantae,3GGAZ@35493|Streptophyta,44E56@71274|asterids	35493|Streptophyta	G	4-alpha-glucanotransferase	DPE2	GO:0000023,GO:0000025,GO:0000272,GO:0001871,GO:0003674,GO:0003824,GO:0004133,GO:0004134,GO:0005488,GO:0005575,GO:0005622,GO:0005623,GO:0005737,GO:0005829,GO:0005975,GO:0005976,GO:0005977,GO:0005982,GO:0005983,GO:0005984,GO:0006073,GO:0006091,GO:0006112,GO:0008150,GO:0008152,GO:0009056,GO:0009057,GO:0009251,GO:0009311,GO:0009313,GO:0009987,GO:0010297,GO:0015980,GO:0016052,GO:0016740,GO:0016757,GO:…	2.4.1.25	ko:K00705	ko00500,ko01100,map00500,map01100	-	R05196	RC00049	ko00000,ko00001,ko01000	-	GH77	-	CBM_20,Glyco_hydro_77	TRINITY_GG_14085_c0_g1_i2	decreasing	0.665389	0.132783	0	0	0	1.25139	0.136571	0.406092	0	0.0683656	0.136385	0.0673931	0	0	0.206788	0.239088	0.06859	0	0	0.957179	0.137998	0	0	0	0.249894	0.288505
TRINITY_GG_14085_c0_g1_i6	TRINITY_GG_14085_c0_g1::TRINITY_GG_14085_c0_g1_i6::g.32252::m.32252	4155.Migut.K00161.1.p	0	1557	COG1640@1|root,2QR3V@2759|Eukaryota,37K9C@33090|Viridiplantae,3GGAZ@35493|Streptophyta,44E56@71274|asterids	35493|Streptophyta	G	4-alpha-glucanotransferase	DPE2	GO:0000023,GO:0000025,GO:0000272,GO:0001871,GO:0003674,GO:0003824,GO:0004133,GO:0004134,GO:0005488,GO:0005575,GO:0005622,GO:0005623,GO:0005737,GO:0005829,GO:0005975,GO:0005976,GO:0005977,GO:0005982,GO:0005983,GO:0005984,GO:0006073,GO:0006091,GO:0006112,GO:0008150,GO:0008152,GO:0009056,GO:0009057,GO:0009251,GO:0009311,GO:0009313,GO:0009987,GO:0010297,GO:0015980,GO:0016052,GO:0016740,GO:0016757,GO:…	2.4.1.25	ko:K00705	ko00500,ko01100,map00500,map01100	-	R05196	RC00049	ko00000,ko00001,ko01000	-	GH77	-	CBM_20,Glyco_hydro_77	TRINITY_GG_14085_c0_g1_i6	decreasing	27.7467	19.7183	16.7578	45.9466	22.1989	150.878	37.7619	32.6227	43.7096	33.0548	37.6082	33.1237	5.13175	4.51561	39.6344	24.6261	19.8568	11.1638	10.5088	60.1043	40.5715	35.8863	17.8037	10.3523	59.332	43.4922
TRINITY_GG_14174_c0_g1_i4	TRINITY_GG_14174_c0_g1::TRINITY_GG_14174_c0_g1_i4::g.32466::m.32466	4155.Migut.J01411.1.p	1.59e-50	160	KOG3057@1|root,KOG3057@2759|Eukaryota,37W26@33090|Viridiplantae,3GKIJ@35493|Streptophyta,44U0Y@71274|asterids	35493|Streptophyta	C	This protein is one of the nuclear-coded polypeptide chains of cytochrome c oxidase, the terminal oxidase in mitochondrial electron transport	-	-	-	ko:K02267	ko00190,ko01100,ko04260,ko04714,ko04932,ko05010,ko05012,ko05016,map00190,map01100,map04260,map04714,map04932,map05010,map05012,map05016	M00154	-	-	ko00000,ko00001,ko00002	3.D.4.11,3.D.4.8	-	-	COX6B,FAR1	TRINITY_GG_14174_c0_g1_i4	decreasing	2.26232	1.22824	1.18251	0.483285	0.255579	5.34379	2.25342	4.1286	1.74559	1.9826	4.22793	3.53814	0.698197	0.0358381	5.68667	4.64515	3.15514	2.94893	2.64506	4.2908	3.00146	2.91932	0.617678	0.177266	2.71314	2.34411
TRINITY_GG_14186_c0_g1_i1	TRINITY_GG_14186_c0_g1::TRINITY_GG_14186_c0_g1_i1::g.32495::m.32495	4155.Migut.J01432.1.p	0	965	COG1877@1|root,KOG1050@2759|Eukaryota,37NGG@33090|Viridiplantae,3G801@35493|Streptophyta,44Q38@71274|asterids	35493|Streptophyta	G	alpha,alpha-trehalose-phosphate synthase UDP-forming 11 isoform X1	-	GO:0003674,GO:0003824,GO:0005575,GO:0005622,GO:0005623,GO:0005737,GO:0005739,GO:0005829,GO:0005975,GO:0005984,GO:0005991,GO:0005992,GO:0006793,GO:0006796,GO:0006950,GO:0008150,GO:0008152,GO:0009058,GO:0009311,GO:0009312,GO:0009987,GO:0016051,GO:0016311,GO:0016787,GO:0016788,GO:0016791,GO:0033554,GO:0034637,GO:0042578,GO:0043226,GO:0043227,GO:0043229,GO:0043231,GO:0044237,GO:0044238,GO:0044249,GO:…	2.4.1.15,3.1.3.12	ko:K16055	ko00500,ko01100,map00500,map01100	-	R02737,R02778	RC00005,RC00017,RC00049,RC02748	ko00000,ko00001,ko01000,ko01003	-	GT20	-	Glyco_transf_20,Trehalose_PPase	TRINITY_GG_14186_c0_g1_i1	increasing	3.22714	7.63504	6.31798	11.7024	24.8277	1.45432	3.7557	5.78681	19.8299	38.5924	3.58011	5.32406	18.8513	20.7503	3.17075	6.76279	10.46	14.2531	23.9128	3.89473	7.1759	4.41458	26.5965	46.3728	2.82024	5.22916
TRINITY_GG_14186_c1_g1_i1	TRINITY_GG_14186_c1_g1::TRINITY_GG_14186_c1_g1_i1::g.32497::m.32497	4098.XP_009615327.1	5.65e-129	392	COG1877@1|root,KOG1050@2759|Eukaryota,37NGG@33090|Viridiplantae,3G801@35493|Streptophyta,44Q38@71274|asterids	35493|Streptophyta	G	alpha,alpha-trehalose-phosphate synthase UDP-forming 11 isoform X1	-	GO:0003674,GO:0003824,GO:0005575,GO:0005622,GO:0005623,GO:0005737,GO:0005739,GO:0005829,GO:0005975,GO:0005984,GO:0005991,GO:0005992,GO:0006793,GO:0006796,GO:0006950,GO:0008150,GO:0008152,GO:0009058,GO:0009311,GO:0009312,GO:0009987,GO:0016051,GO:0016311,GO:0016787,GO:0016788,GO:0016791,GO:0033554,GO:0034637,GO:0042578,GO:0043226,GO:0043227,GO:0043229,GO:0043231,GO:0044237,GO:0044238,GO:0044249,GO:…	2.4.1.15,3.1.3.12	ko:K16055	ko00500,ko01100,map00500,map01100	-	R02737,R02778	RC00005,RC00017,RC00049,RC02748	ko00000,ko00001,ko01000,ko01003	-	GT20	-	Glyco_transf_20,Trehalose_PPase	TRINITY_GG_14186_c1_g1_i1	increasing	1.06462	2.19092	1.6893	5.24709	6.90063	0.372036	0.614569	1.42132	5.6208	7.65695	0.920599	1.31417	4.9572	5.19653	0.827152	2.01517	2.02341	3.58084	7.36328	0.825155	2.24247	1.38846	7.99348	8.01243	0.749683	1.73103
TRINITY_GG_14205_c0_g1_i1	TRINITY_GG_14205_c0_g1::TRINITY_GG_14205_c0_g1_i1::g.32537::m.32537	2711.XP_006481883.1	8.98e-235	648	COG3588@1|root,KOG1557@2759|Eukaryota,37KBJ@33090|Viridiplantae,3GDDU@35493|Streptophyta	35493|Streptophyta	G	fructose-bisphosphate aldolase	-	-	4.1.2.13	ko:K01623	ko00010,ko00030,ko00051,ko00680,ko00710,ko01100,ko01110,ko01120,ko01130,ko01200,ko01230,map00010,map00030,map00051,map00680,map00710,map01100,map01110,map01120,map01130,map01200,map01230	M00001,M00003,M00165,M00167	R01068,R01070,R01829,R02568	RC00438,RC00439,RC00603,RC00604	ko00000,ko00001,ko00002,ko01000,ko03036,ko04131,ko04147	-	-	-	Glycolytic	TRINITY_GG_14205_c0_g1_i1	decreasing	115.678	154.394	130.177	124.998	94.5277	158.217	259.416	109.002	112.276	116.187	92.2304	160.328	140.198	96.9063	170.014	349.103	289.416	265.368	171.965	100.603	131.685	147.782	147.77	74.1327	144.51	288.217
TRINITY_GG_14210_c0_g1_i1	TRINITY_GG_14210_c0_g1::TRINITY_GG_14210_c0_g1_i1::g.32543::m.32543	4113.PGSC0003DMT400056635	3.88e-49	163	2E6G4@1|root,2S1U2@2759|Eukaryota,37VMW@33090|Viridiplantae,3GJC9@35493|Streptophyta,44K9Q@71274|asterids	35493|Streptophyta	S	Photosystem I reaction centre subunit IV / PsaE	-	-	-	ko:K02693	ko00195,ko01100,map00195,map01100	M00163	-	-	ko00000,ko00001,ko00002,ko00194	-	-	-	PSI_PsaE	TRINITY_GG_14210_c0_g1_i1	decreasing	8.58352	12.4816	8.00728	0.586846	0.109534	7.8804	12.1548	18.6126	0.628412	0	19.5031	12.4677	0.0349099	0	18.7488	43.719	10.3228	0.28085	0.321697	7.62443	17.5258	4.55698	0.399674	0.10636	5.10498	11.4681
TRINITY_GG_14235_c0_g1_i1	TRINITY_GG_14235_c0_g1::TRINITY_GG_14235_c0_g1_i1::g.32618::m.32618	4155.Migut.L01863.1.p	2.99e-228	643	COG1472@1|root,2QQ55@2759|Eukaryota,37HYI@33090|Viridiplantae,3G89A@35493|Streptophyta,44EAT@71274|asterids	35493|Streptophyta	G	Glycosyl hydrolase family 3 C-terminal domain	-	-	3.2.1.21	ko:K01188,ko:K05349	ko00460,ko00500,ko00940,ko01100,ko01110,map00460,map00500,map00940,map01100,map01110	-	R00026,R02558,R02887,R02985,R03527,R04949,R04998,R10035,R10039,R10040	RC00049,RC00059,RC00171,RC00262,RC00397,RC00451,RC00714,RC00746,RC01248	ko00000,ko00001,ko01000	-	GH1,GH3	-	Glyco_hydro_3,Glyco_hydro_3_C	TRINITY_GG_14235_c0_g1_i1	increasing	0.931545	0	0	1.82958	0.146045	0.811716	0	0	0.104735	0.307645	0	0.269573	0.942567	0.537572	0.103394	0	0.240065	4.35318	4.93268	0.264049	0	0.356014	2.72505	6.5943	0.142797	0
TRINITY_GG_14235_c0_g1_i3	TRINITY_GG_14235_c0_g1::TRINITY_GG_14235_c0_g1_i3::g.32619::m.32619	4155.Migut.L01863.1.p	0	1056	COG1472@1|root,2QQ55@2759|Eukaryota,37HYI@33090|Viridiplantae,3G89A@35493|Streptophyta,44EAT@71274|asterids	35493|Streptophyta	G	Glycosyl hydrolase family 3 C-terminal domain	-	-	3.2.1.21	ko:K01188,ko:K05349	ko00460,ko00500,ko00940,ko01100,ko01110,map00460,map00500,map00940,map01100,map01110	-	R00026,R02558,R02887,R02985,R03527,R04949,R04998,R10035,R10039,R10040	RC00049,RC00059,RC00171,RC00262,RC00397,RC00451,RC00714,RC00746,RC01248	ko00000,ko00001,ko01000	-	GH1,GH3	-	Glyco_hydro_3,Glyco_hydro_3_C	TRINITY_GG_14235_c0_g1_i3	increasing	8.25082	4.14948	3.6151	13.1177	28.4423	15.5579	1.87785	2.26735	6.77289	104.121	6.85335	5.35775	19.7939	98.985	6.16917	3.41555	27.5389	116.447	126.856	17.3943	7.7969	51.5509	50.6133	216.016	8.5678	1.04583
TRINITY_GG_14316_c0_g1_i1	TRINITY_GG_14316_c0_g1::TRINITY_GG_14316_c0_g1_i1::g.32829::m.32829	4081.Solyc03g006870.2.1	3.11e-228	645	COG0033@1|root,KOG0625@2759|Eukaryota,37R89@33090|Viridiplantae,3GETM@35493|Streptophyta,44DN8@71274|asterids	35493|Streptophyta	G	Phosphoglucomutase/phosphomannomutase, alpha/beta/alpha domain II	-	GO:0000271,GO:0003674,GO:0003824,GO:0004614,GO:0005575,GO:0005576,GO:0005622,GO:0005623,GO:0005737,GO:0005829,GO:0005975,GO:0005976,GO:0005977,GO:0005978,GO:0005982,GO:0005996,GO:0006006,GO:0006012,GO:0006073,GO:0006091,GO:0006112,GO:0006950,GO:0008150,GO:0008152,GO:0009056,GO:0009058,GO:0009059,GO:0009250,GO:0009266,GO:0009409,GO:0009507,GO:0009526,GO:0009532,GO:0009536,GO:0009570,GO:0009581,GO:…	5.4.2.2	ko:K01835	ko00010,ko00030,ko00052,ko00230,ko00500,ko00520,ko00521,ko01100,ko01110,ko01120,ko01130,map00010,map00030,map00052,map00230,map00500,map00520,map00521,map01100,map01110,map01120,map01130	M00549	R00959,R01057,R08639	RC00408	ko00000,ko00001,ko00002,ko01000	-	-	-	PGM_PMM_I,PGM_PMM_II,PGM_PMM_III,PGM_PMM_IV	TRINITY_GG_14316_c0_g1_i1	decreasing	4.85734	8.09978	3.68267	2.14026	2.5923	1.48815	2.38999	0.642979	0.139647	0.649474	2.07987	4.886	0.802927	1.57688	2.37806	5.84059	1.50898	2.17659	1.03658	2.40945	6.41692	1.70887	1.85303	2.05629	3.56992	4.07514
TRINITY_GG_14316_c0_g1_i2	TRINITY_GG_14316_c0_g1::TRINITY_GG_14316_c0_g1_i2::g.32828::m.32828	29760.VIT_16s0022g02320.t01	0	1045	COG0033@1|root,KOG0625@2759|Eukaryota,37R89@33090|Viridiplantae,3GETM@35493|Streptophyta	35493|Streptophyta	G	phosphoglucomutase	-	GO:0000271,GO:0003674,GO:0003824,GO:0004614,GO:0005575,GO:0005576,GO:0005622,GO:0005623,GO:0005737,GO:0005829,GO:0005975,GO:0005976,GO:0005977,GO:0005978,GO:0005982,GO:0005996,GO:0006006,GO:0006012,GO:0006073,GO:0006091,GO:0006112,GO:0006950,GO:0008150,GO:0008152,GO:0009056,GO:0009058,GO:0009059,GO:0009250,GO:0009266,GO:0009409,GO:0009507,GO:0009526,GO:0009532,GO:0009536,GO:0009570,GO:0009581,GO:…	5.4.2.2	ko:K01835	ko00010,ko00030,ko00052,ko00230,ko00500,ko00520,ko00521,ko01100,ko01110,ko01120,ko01130,map00010,map00030,map00052,map00230,map00500,map00520,map00521,map01100,map01110,map01120,map01130	M00549	R00959,R01057,R08639	RC00408	ko00000,ko00001,ko00002,ko01000	-	-	-	PGM_PMM_I,PGM_PMM_II,PGM_PMM_III,PGM_PMM_IV	TRINITY_GG_14316_c0_g1_i2	decreasing	47.9413	106.625	52.4696	49.6748	32.1664	48.3647	76.9577	37.6312	32.9916	22.8683	57.6909	78.7152	12.393	15.7688	67.723	92.6639	63.1371	42.3031	27.1297	57.1997	99.9797	55.6095	49.5959	41.693	73.7545	87.3811
TRINITY_GG_14387_c0_g1_i1	TRINITY_GG_14387_c0_g1::TRINITY_GG_14387_c0_g1_i1::g.32970::m.32970	4096.XP_009783561.1	1.56e-62	199	KOG3360@1|root,KOG3360@2759|Eukaryota,37VNI@33090|Viridiplantae,3GJKA@35493|Streptophyta,44KB8@71274|asterids	35493|Streptophyta	C	Acylphosphatase	-	-	3.6.1.7	ko:K01512	ko00620,ko00627,ko01120,map00620,map00627,map01120	-	R00317,R01421,R01515	RC00043	ko00000,ko00001,ko01000	-	-	-	Acylphosphatase	TRINITY_GG_14387_c0_g1_i1	decreasing	11.8439	18.1913	15.5078	11.4262	7.26574	16.099	23.0805	10.6599	10.9274	7.89623	10.5698	12.8384	7.95945	2.79538	7.03079	8.84627	10.2199	10.0755	5.18289	11.3211	14.2483	6.58627	6.90346	9.43055	10.8526	9.73706
TRINITY_GG_14388_c0_g1_i1	TRINITY_GG_14388_c0_g1::TRINITY_GG_14388_c0_g1_i1::g.32971::m.32971	4155.Migut.L01685.1.p	0	1241	COG2986@1|root,KOG0222@2759|Eukaryota,37M4G@33090|Viridiplantae,3G9T5@35493|Streptophyta,44HAQ@71274|asterids	35493|Streptophyta	H	Phenylalanine ammonia-lyase	-	GO:0001101,GO:0003674,GO:0003824,GO:0005575,GO:0006464,GO:0006508,GO:0006511,GO:0006725,GO:0006807,GO:0008150,GO:0008152,GO:0009056,GO:0009057,GO:0009058,GO:0009636,GO:0009698,GO:0009699,GO:0009719,GO:0009725,GO:0009739,GO:0009987,GO:0010033,GO:0010243,GO:0014070,GO:0016598,GO:0016829,GO:0016840,GO:0016841,GO:0019438,GO:0019538,GO:0019748,GO:0019941,GO:0030163,GO:0032991,GO:0033993,GO:0036211,GO:…	4.3.1.24,4.3.1.25	ko:K10775,ko:K13064	ko00360,ko00940,ko01100,ko01110,map00360,map00940,map01100,map01110	M00039,M00137,M00350	R00697,R00737	RC00361	ko00000,ko00001,ko00002,ko01000	-	-	-	Lyase_aromatic	TRINITY_GG_14388_c0_g1_i1	decreasing	100.174	1.09546	1.85823	0	0.182556	116.481	11.6085	29.0694	1.7805	1.4015	63.9305	2.32506	11.7297	26.5202	113.354	13.0816	5.59009	2.10638	7.64923	94.0016	0.689991	19.652	2.65238	1.27632	182.708	1.04583
TRINITY_GG_14440_c0_g1_i1	TRINITY_GG_14440_c0_g1::TRINITY_GG_14440_c0_g1_i1::g.33075::m.33075	4081.Solyc01g005210.2.1	0	1516	COG1877@1|root,KOG1050@2759|Eukaryota,37ITE@33090|Viridiplantae,3G7U5@35493|Streptophyta,44I4C@71274|asterids	35493|Streptophyta	G	Alpha,alpha-trehalose-phosphate synthase UDP-forming 6	-	GO:0003674,GO:0003824,GO:0003825,GO:0004805,GO:0005575,GO:0005622,GO:0005623,GO:0005737,GO:0005975,GO:0005984,GO:0005991,GO:0005992,GO:0006793,GO:0006796,GO:0006950,GO:0008150,GO:0008152,GO:0008194,GO:0009058,GO:0009311,GO:0009312,GO:0009987,GO:0016051,GO:0016311,GO:0016740,GO:0016757,GO:0016758,GO:0016787,GO:0016788,GO:0016791,GO:0019203,GO:0033554,GO:0034637,GO:0035251,GO:0042578,GO:0044237,GO:…	2.4.1.15,3.1.3.12	ko:K16055	ko00500,ko01100,map00500,map01100	-	R02737,R02778	RC00005,RC00017,RC00049,RC02748	ko00000,ko00001,ko01000,ko01003	-	GT20	-	Glyco_transf_20,Trehalose_PPase	TRINITY_GG_14440_c0_g1_i1	increasing	56.4583	53.5116	68.1125	80.1907	80.1057	71.0589	63.8128	96.2777	83.4043	81.6628	57.1794	60.1821	61.9999	109.414	63.8975	50.5843	60.3935	70.2828	81.8182	55.6484	42.0204	81.5985	103.806	75.9762	60.3316	62.4975
TRINITY_GG_14532_c0_g1_i3	TRINITY_GG_14532_c0_g1::TRINITY_GG_14532_c0_g1_i3::g.33218::m.33218	4155.Migut.G00340.1.p	7.17e-213	590	COG0031@1|root,KOG1252@2759|Eukaryota,37MTM@33090|Viridiplantae,3G849@35493|Streptophyta,44E2Q@71274|asterids	35493|Streptophyta	E	Cysteine synthase	OASA1	GO:0000003,GO:0000096,GO:0000097,GO:0000902,GO:0000904,GO:0003006,GO:0003674,GO:0003824,GO:0004124,GO:0005488,GO:0005575,GO:0005576,GO:0005622,GO:0005623,GO:0005634,GO:0005737,GO:0005773,GO:0005774,GO:0005777,GO:0005829,GO:0005886,GO:0006082,GO:0006520,GO:0006534,GO:0006535,GO:0006563,GO:0006790,GO:0006807,GO:0007568,GO:0008144,GO:0008150,GO:0008152,GO:0008652,GO:0009058,GO:0009069,GO:0009070,GO:…	2.5.1.47	ko:K01738	ko00270,ko00920,ko01100,ko01110,ko01120,ko01130,ko01200,ko01230,map00270,map00920,map01100,map01110,map01120,map01130,map01200,map01230	M00021	R00897,R03601,R04859	RC00020,RC02814,RC02821	ko00000,ko00001,ko00002,ko01000	-	-	-	PALP	TRINITY_GG_14532_c0_g1_i3	increasing	40.8882	58.3914	70.41	158.759	154.698	46.234	88.0882	112.623	161.746	128.425	47.2233	86.5665	162.226	137.117	52.0072	60.5919	91.2248	146.639	144.728	46.6047	50.1278	84.233	139.668	133.162	36.3775	56.7274
TRINITY_GG_14536_c0_g1_i2	TRINITY_GG_14536_c0_g1::TRINITY_GG_14536_c0_g1_i2::g.33229::m.33229	4096.XP_009777937.1	0	1785	COG0438@1|root,KOG0853@2759|Eukaryota,37S8W@33090|Viridiplantae,3GCDC@35493|Streptophyta,44CJE@71274|asterids	35493|Streptophyta	M	Belongs to the glycosyltransferase 1 family	-	GO:0003674,GO:0003824,GO:0005575,GO:0005622,GO:0005623,GO:0005737,GO:0005794,GO:0008194,GO:0012505,GO:0016740,GO:0016757,GO:0016758,GO:0035251,GO:0043226,GO:0043227,GO:0043229,GO:0043231,GO:0044424,GO:0044444,GO:0044464,GO:0046524,GO:0046527	2.4.1.14	ko:K00696	ko00500,ko01100,map00500,map01100	-	R00766	RC00005,RC00028,RC02748	ko00000,ko00001,ko01000	-	GT4	-	Glycos_transf_1,S6PP,Sucrose_synth	TRINITY_GG_14536_c0_g1_i2	decreasing	75.4218	101.247	106.73	11.4608	7.01016	41.3975	137.185	216.65	50.5174	7.45185	164.037	231.361	0.314189	0	171.496	128.8	203.027	27.3478	20.0524	44.1293	62.7202	60.9497	4.10574	3.11988	104.67	120.523
TRINITY_GG_14536_c0_g1_i5	TRINITY_GG_14536_c0_g1::TRINITY_GG_14536_c0_g1_i5::g.33225::m.33225	4155.Migut.G00726.1.p	0	1067	COG0438@1|root,KOG0853@2759|Eukaryota,37S8W@33090|Viridiplantae,3GCDC@35493|Streptophyta,44CJE@71274|asterids	35493|Streptophyta	M	Belongs to the glycosyltransferase 1 family	-	GO:0003674,GO:0003824,GO:0005575,GO:0005622,GO:0005623,GO:0005737,GO:0005794,GO:0008194,GO:0012505,GO:0016740,GO:0016757,GO:0016758,GO:0035251,GO:0043226,GO:0043227,GO:0043229,GO:0043231,GO:0044424,GO:0044444,GO:0044464,GO:0046524,GO:0046527	2.4.1.14	ko:K00696	ko00500,ko01100,map00500,map01100	-	R00766	RC00005,RC00028,RC02748	ko00000,ko00001,ko01000	-	GT4	-	Glycos_transf_1,S6PP,Sucrose_synth	TRINITY_GG_14536_c0_g1_i5	decreasing	10.0474	8.59771	3.95296	0.690407	0	1.82636	3.00456	2.30119	0.314206	0	5.4554	2.9653	0	0	9.54671	2.01517	3.60098	1.47446	0	2.21141	2.10447	3.95176	0	0	2.35615	5.01278
TRINITY_GG_14542_c0_g1_i1	TRINITY_GG_14542_c0_g1::TRINITY_GG_14542_c0_g1_i1::g.33247::m.33247	4155.Migut.G00372.1.p	2.59e-167	471	COG1890@1|root,KOG1628@2759|Eukaryota,37MQG@33090|Viridiplantae,3G8TI@35493|Streptophyta,44RQF@71274|asterids	35493|Streptophyta	J	Belongs to the eukaryotic ribosomal protein eS1 family	-	GO:0002181,GO:0003674,GO:0003676,GO:0003723,GO:0003729,GO:0003735,GO:0005198,GO:0005488,GO:0005575,GO:0005618,GO:0005622,GO:0005623,GO:0005634,GO:0005730,GO:0005737,GO:0005829,GO:0005840,GO:0005844,GO:0005886,GO:0005911,GO:0006412,GO:0006518,GO:0006807,GO:0008150,GO:0008152,GO:0009058,GO:0009059,GO:0009506,GO:0009507,GO:0009536,GO:0009987,GO:0010467,GO:0015935,GO:0016020,GO:0019538,GO:0022626,GO:…	5.3.1.6	ko:K01807,ko:K02984	ko00030,ko00710,ko01100,ko01110,ko01120,ko01130,ko01200,ko01230,ko03010,map00030,map00710,map01100,map01110,map01120,map01130,map01200,map01230,map03010	M00004,M00007,M00165,M00167,M00177,M00179,M00580	R01056	RC00434	br01610,ko00000,ko00001,ko00002,ko01000,ko03011	-	-	-	Ribosomal_S3Ae	TRINITY_GG_14542_c0_g1_i1	decreasing	46.6438	25.6604	40.5094	19.9873	32.6776	48.7368	39.5714	60.88	24.3335	40.2332	58.7478	50.747	32.3964	33.9746	64.311	38.4249	45.7153	25.6978	32.1697	42.545	29.2901	42.5437	19.8747	25.5263	42.5177	33.7551
TRINITY_GG_14542_c0_g1_i2	TRINITY_GG_14542_c0_g1::TRINITY_GG_14542_c0_g1_i2::g.33249::m.33249	4113.PGSC0003DMT400019867	4.92e-94	280	COG1890@1|root,KOG1628@2759|Eukaryota,37MQG@33090|Viridiplantae,3G8TI@35493|Streptophyta,44RQF@71274|asterids	35493|Streptophyta	J	Belongs to the eukaryotic ribosomal protein eS1 family	-	GO:0002181,GO:0003674,GO:0003676,GO:0003723,GO:0003729,GO:0003735,GO:0005198,GO:0005488,GO:0005575,GO:0005618,GO:0005622,GO:0005623,GO:0005634,GO:0005730,GO:0005737,GO:0005829,GO:0005840,GO:0005844,GO:0005886,GO:0005911,GO:0006412,GO:0006518,GO:0006807,GO:0008150,GO:0008152,GO:0009058,GO:0009059,GO:0009506,GO:0009507,GO:0009536,GO:0009987,GO:0010467,GO:0015935,GO:0016020,GO:0019538,GO:0022626,GO:…	5.3.1.6	ko:K01807,ko:K02984	ko00030,ko00710,ko01100,ko01110,ko01120,ko01130,ko01200,ko01230,ko03010,map00030,map00710,map01100,map01110,map01120,map01130,map01200,map01230,map03010	M00004,M00007,M00165,M00167,M00177,M00179,M00580	R01056	RC00434	br01610,ko00000,ko00001,ko00002,ko01000,ko03011	-	-	-	Ribosomal_S3Ae	TRINITY_GG_14542_c0_g1_i2	decreasing	3.5931	1.5602	1.14872	0.310683	0.730225	2.09693	1.60471	2.33503	0.907706	1.64078	4.46661	1.65113	0.733107	1.00347	2.41253	0.751421	1.74905	0.0702125	0.214464	2.01338	1.69048	0.961239	0.654012	0.460892	3.32002	1.47859
TRINITY_GG_14554_c0_g1_i1	TRINITY_GG_14554_c0_g1::TRINITY_GG_14554_c0_g1_i1::g.33293::m.33293	3656.XP_008457222.1	0	921	COG0112@1|root,KOG2467@2759|Eukaryota,37KTU@33090|Viridiplantae,3GBR5@35493|Streptophyta,4JDY5@91835|fabids	35493|Streptophyta	E	Interconversion of serine and glycine	-	GO:0000741,GO:0003674,GO:0003824,GO:0004372,GO:0005575,GO:0005622,GO:0005623,GO:0005737,GO:0005829,GO:0005886,GO:0005911,GO:0006730,GO:0006996,GO:0006997,GO:0007275,GO:0007623,GO:0008150,GO:0008152,GO:0009506,GO:0009553,GO:0009555,GO:0009559,GO:0009561,GO:0009987,GO:0010035,GO:0010038,GO:0010197,GO:0016020,GO:0016043,GO:0016740,GO:0016741,GO:0016742,GO:0030054,GO:0030154,GO:0032501,GO:0032502,GO:…	2.1.2.1	ko:K00600	ko00260,ko00460,ko00630,ko00670,ko00680,ko01100,ko01110,ko01120,ko01130,ko01200,ko01230,ko01523,map00260,map00460,map00630,map00670,map00680,map01100,map01110,map01120,map01130,map01200,map01230,map01523	M00140,M00141,M00346,M00532	R00945,R09099	RC00022,RC00112,RC01583,RC02958	ko00000,ko00001,ko00002,ko01000	-	-	-	SHMT	TRINITY_GG_14554_c0_g1_i1	decreasing	121.433	34.0257	51.2533	41.7006	43.5945	239.524	43.4637	70.8292	44.0936	26.3208	56.0883	26.4181	3.875	1.93526	158.227	49.1498	47.4986	47.3935	37.6742	265.007	42.3999	108.086	46.7982	24.9945	245.825	43.5643
TRINITY_GG_145_c0_g1_i1	TRINITY_GG_145_c0_g1::TRINITY_GG_145_c0_g1_i1::g.379::m.379	3983.cassava4.1_012107m	4.62e-202	562	COG0676@1|root,KOG1594@2759|Eukaryota,37MSX@33090|Viridiplantae,3G85N@35493|Streptophyta,4JMBS@91835|fabids	35493|Streptophyta	G	Belongs to the glucose-6-phosphate 1-epimerase family	-	-	5.1.3.15	ko:K01792	ko00010,ko01100,ko01110,ko01120,ko01130,map00010,map01100,map01110,map01120,map01130	-	R02739	RC00563	ko00000,ko00001,ko01000	-	-	-	Aldose_epim	TRINITY_GG_145_c0_g1_i1	increasing	68.8345	85.28	85.8839	108.808	89.7447	82.2877	98.0238	93.5704	132.7	111.846	87.3546	96.1363	138.522	112.209	81.44	94.884	91.0876	140.671	99.7617	71.6564	67.6191	95.7323	113.035	133.871	83.3933	79.4472
TRINITY_GG_14637_c0_g1_i2	TRINITY_GG_14637_c0_g1::TRINITY_GG_14637_c0_g1_i2::g.33461::m.33461	4572.TRIUR3_00082-P1	0	916	COG0056@1|root,KOG1353@2759|Eukaryota,37JWW@33090|Viridiplantae,3G9FP@35493|Streptophyta	35493|Streptophyta	C	ATP synthase subunit alpha	atpA	-	3.6.3.14	ko:K02111	ko00190,ko00195,ko01100,map00190,map00195,map01100	M00157	-	-	ko00000,ko00001,ko00002,ko00194,ko01000	3.A.2.1	-	-	ATP-synt_C,ATP-synt_ab,ATP-synt_ab_C,ATP-synt_ab_N	TRINITY_GG_14637_c0_g1_i2	decreasing	4.25849	4.11628	2.93938	0.932049	1.13185	2.3675	1.36571	1.38748	0.907706	0.376011	3.78468	3.10008	0.279279	0.358381	2.55038	2.59582	1.13174	1.43936	0.750625	2.47546	2.17347	2.4209	0.472342	0.212719	2.39185	3.46206
TRINITY_GG_14768_c0_g1_i1	TRINITY_GG_14768_c0_g1::TRINITY_GG_14768_c0_g1_i1::g.33680::m.33680	4098.XP_009618025.1	1.83e-260	725	2CMP9@1|root,2QR61@2759|Eukaryota,37NSP@33090|Viridiplantae,3GBHG@35493|Streptophyta,44H74@71274|asterids	35493|Streptophyta	G	Belongs to the glycosyl hydrolase 17 family	-	GO:0001871,GO:0003674,GO:0003824,GO:0004553,GO:0005488,GO:0005575,GO:0005618,GO:0005622,GO:0005623,GO:0005737,GO:0005773,GO:0005886,GO:0005911,GO:0009505,GO:0009506,GO:0016020,GO:0016787,GO:0016798,GO:0030054,GO:0030246,GO:0030247,GO:0030312,GO:0031224,GO:0031225,GO:0031226,GO:0043226,GO:0043227,GO:0043229,GO:0043231,GO:0044424,GO:0044425,GO:0044444,GO:0044459,GO:0044464,GO:0046658,GO:0055044,GO:…	3.2.1.39	ko:K19893	ko00500,map00500	-	R00308	RC00467	ko00000,ko00001,ko00537,ko01000	-	CBM43,GH17	-	Glyco_hydro_17,X8	TRINITY_GG_14768_c0_g1_i1	decreasing	2.06271	0	0	0	0	3.41597	0.0341427	0.033841	0.0349118	0	0.750117	0.0336966	0	0	1.44752	0.0341555	0	0	0	4.19179	0	0	0	0	1.99915	0.144253
TRINITY_GG_14775_c0_g1_i1	TRINITY_GG_14775_c0_g1::TRINITY_GG_14775_c0_g1_i1::g.33693::m.33693	3649.evm.model.supercontig_46.131	0	942	COG1012@1|root,KOG2450@2759|Eukaryota,37NHF@33090|Viridiplantae,3G9PD@35493|Streptophyta,3HNF0@3699|Brassicales	35493|Streptophyta	C	Belongs to the aldehyde dehydrogenase family	-	GO:0005575,GO:0005622,GO:0005623,GO:0005737,GO:0044424,GO:0044464	1.2.1.9	ko:K00131	ko00010,ko00030,ko01100,ko01120,ko01200,map00010,map00030,map01100,map01120,map01200	M00308,M00633	R01058	RC00242	ko00000,ko00001,ko00002,ko01000	-	-	-	Aldedh	TRINITY_GG_14775_c0_g1_i1	decreasing	719.884	699.236	357.726	251.653	214.577	360.503	547.41	373.063	177.247	153.105	542.471	547.131	48.2454	52.467	541.405	730.04	345.351	157.732	141.618	570.05	744.362	354.412	145.045	132.418	961.629	952.969
TRINITY_GG_14792_c0_g1_i1	TRINITY_GG_14792_c0_g1::TRINITY_GG_14792_c0_g1_i1::g.33730::m.33730	4096.XP_009760458.1	0	1485	COG0438@1|root,KOG0853@2759|Eukaryota,37R4Q@33090|Viridiplantae,3GG0R@35493|Streptophyta,44S31@71274|asterids	35493|Streptophyta	M	Sucrose-cleaving enzyme that provides UDP-glucose and fructose for various metabolic pathways	SUS1	GO:0000003,GO:0001101,GO:0001666,GO:0003006,GO:0003674,GO:0003824,GO:0005575,GO:0005622,GO:0005623,GO:0005737,GO:0005773,GO:0005829,GO:0005886,GO:0005911,GO:0006950,GO:0006970,GO:0007275,GO:0008150,GO:0008194,GO:0009266,GO:0009409,GO:0009413,GO:0009414,GO:0009415,GO:0009506,GO:0009628,GO:0009743,GO:0009744,GO:0009746,GO:0009749,GO:0009791,GO:0009987,GO:0010033,GO:0010035,GO:0010037,GO:0010038,GO:…	2.4.1.13	ko:K00695	ko00500,ko01100,map00500,map01100	-	R00806	RC00005,RC00028,RC02748	ko00000,ko00001,ko01000,ko01003	-	GT4	-	Glycos_transf_1,Sucrose_synth	TRINITY_GG_14792_c0_g1_i1	decreasing	510.886	12.7472	9.66279	5.83394	6.86412	276.186	12.3938	4.60238	4.39889	3.69174	202.702	8.7948	2.19932	3.0104	194.587	6.55786	2.84649	1.57978	2.78804	681.05	13.1098	6.44386	3.12473	13.5786	484.652	16.0481
TRINITY_GG_14821_c0_g1_i1	TRINITY_GG_14821_c0_g1::TRINITY_GG_14821_c0_g1_i1::g.33775::m.33775	4155.Migut.F01081.1.p	3.22e-105	306	KOG3365@1|root,KOG3365@2759|Eukaryota,37TSM@33090|Viridiplantae,3GCS6@35493|Streptophyta,44G0D@71274|asterids	35493|Streptophyta	C	NADH dehydrogenase ubiquinone 1 alpha subcomplex subunit 5	-	GO:0005575,GO:0005622,GO:0005623,GO:0005737,GO:0005739,GO:0005740,GO:0005743,GO:0005746,GO:0005747,GO:0008150,GO:0008152,GO:0009507,GO:0009536,GO:0009853,GO:0009987,GO:0016020,GO:0019866,GO:0030964,GO:0031090,GO:0031966,GO:0031967,GO:0031975,GO:0032991,GO:0043094,GO:0043226,GO:0043227,GO:0043229,GO:0043231,GO:0044237,GO:0044422,GO:0044424,GO:0044425,GO:0044429,GO:0044444,GO:0044446,GO:0044455,GO:…	-	ko:K03949	ko00190,ko01100,ko04714,ko04723,ko04932,ko05010,ko05012,ko05016,map00190,map01100,map04714,map04723,map04932,map05010,map05012,map05016	M00146	-	-	ko00000,ko00001,ko00002	3.D.1.6	-	-	ETC_C1_NDUFA5	TRINITY_GG_14821_c0_g1_i1	increasing	14.3724	11.1206	17.8728	20.7122	21.9798	15.9637	12.6328	21.7259	32.0839	15.4165	7.97852	11.5916	18.3975	12.1491	14.5441	13.0474	12.9635	15.5521	14.0832	13.0374	7.5554	19.4028	14.6063	16.4503	12.7446	12.6221
TRINITY_GG_14844_c0_g1_i1	TRINITY_GG_14844_c0_g1::TRINITY_GG_14844_c0_g1_i1::g.33811::m.33811	4155.Migut.F01062.1.p	0	945	COG0469@1|root,KOG2323@2759|Eukaryota,37HK2@33090|Viridiplantae,3GCQC@35493|Streptophyta,44B7W@71274|asterids	35493|Streptophyta	G	Belongs to the pyruvate kinase family	-	GO:0000003,GO:0000287,GO:0003006,GO:0003674,GO:0003824,GO:0004743,GO:0005488,GO:0005575,GO:0005622,GO:0005623,GO:0005737,GO:0005739,GO:0005975,GO:0006082,GO:0006090,GO:0006091,GO:0006096,GO:0006139,GO:0006163,GO:0006164,GO:0006165,GO:0006629,GO:0006631,GO:0006633,GO:0006725,GO:0006732,GO:0006733,GO:0006753,GO:0006754,GO:0006757,GO:0006793,GO:0006796,GO:0006807,GO:0007275,GO:0008150,GO:0008152,GO:…	2.7.1.40	ko:K00873	ko00010,ko00230,ko00620,ko01100,ko01110,ko01120,ko01130,ko01200,ko01230,ko04922,ko04930,ko05165,ko05203,ko05230,map00010,map00230,map00620,map01100,map01110,map01120,map01130,map01200,map01230,map04922,map04930,map05165,map05203,map05230	M00001,M00002,M00049,M00050	R00200,R00430,R01138,R01858,R02320	RC00002,RC00015	ko00000,ko00001,ko00002,ko01000,ko04131,ko04147	-	-	-	PK,PK_C	TRINITY_GG_14844_c0_g1_i1	increasing	24.1203	106.758	114.197	347.136	272.228	15.6593	65.9296	40.2031	134.375	199.217	19.0257	58.8005	365.402	273.768	32.7759	109.742	185.159	242.409	203.348	28.6494	72.173	164.407	355.129	233.53	17.6711	54.2029
TRINITY_GG_14844_c0_g1_i2	TRINITY_GG_14844_c0_g1::TRINITY_GG_14844_c0_g1_i2::g.33812::m.33812	4155.Migut.F01062.1.p	8.69e-203	577	COG0469@1|root,KOG2323@2759|Eukaryota,37HK2@33090|Viridiplantae,3GCQC@35493|Streptophyta,44B7W@71274|asterids	35493|Streptophyta	G	Belongs to the pyruvate kinase family	-	GO:0000003,GO:0000287,GO:0003006,GO:0003674,GO:0003824,GO:0004743,GO:0005488,GO:0005575,GO:0005622,GO:0005623,GO:0005737,GO:0005739,GO:0005975,GO:0006082,GO:0006090,GO:0006091,GO:0006096,GO:0006139,GO:0006163,GO:0006164,GO:0006165,GO:0006629,GO:0006631,GO:0006633,GO:0006725,GO:0006732,GO:0006733,GO:0006753,GO:0006754,GO:0006757,GO:0006793,GO:0006796,GO:0006807,GO:0007275,GO:0008150,GO:0008152,GO:…	2.7.1.40	ko:K00873	ko00010,ko00230,ko00620,ko01100,ko01110,ko01120,ko01130,ko01200,ko01230,ko04922,ko04930,ko05165,ko05203,ko05230,map00010,map00230,map00620,map01100,map01110,map01120,map01130,map01200,map01230,map04922,map04930,map05165,map05203,map05230	M00001,M00002,M00049,M00050	R00200,R00430,R01138,R01858,R02320	RC00002,RC00015	ko00000,ko00001,ko00002,ko01000,ko04131,ko04147	-	-	-	PK,PK_C	TRINITY_GG_14844_c0_g1_i2	increasing	3.46002	15.3697	11.9264	17.5018	27.0548	4.32915	20.3149	14.044	31.0017	15.3139	1.94349	7.41324	36.7252	15.6254	6.58275	11.6812	28.4306	34.5446	29.7033	3.86172	6.45141	15.5222	41.3844	39.4949	3.99831	9.16005
TRINITY_GG_14862_c0_g1_i13	TRINITY_GG_14862_c0_g1::TRINITY_GG_14862_c0_g1_i13::g.33841::m.33841	4098.XP_009631831.1	1.68e-251	702	2CMVR@1|root,2QS8U@2759|Eukaryota,37JNM@33090|Viridiplantae,3G9C3@35493|Streptophyta,44B8V@71274|asterids	35493|Streptophyta	G	Glucan endo-1,3-beta-glucosidase 4	-	GO:0001871,GO:0003674,GO:0003824,GO:0004553,GO:0005488,GO:0005575,GO:0005623,GO:0005886,GO:0016020,GO:0016787,GO:0016798,GO:0030246,GO:0030247,GO:0031224,GO:0031225,GO:0031226,GO:0044425,GO:0044459,GO:0044464,GO:0046658,GO:0071944	2.3.2.23,3.2.1.39	ko:K19892,ko:K20217	ko00500,ko04120,map00500,map04120	-	R00308	RC00467	ko00000,ko00001,ko00537,ko01000,ko04121	-	CBM43,GH17	-	Glyco_hydro_17,X8	TRINITY_GG_14862_c0_g1_i13	decreasing	14.9047	7.36947	7.33156	6.55886	6.09738	33.5509	12.8718	12.555	8.44865	3.45246	23.731	10.9514	5.23648	4.40809	9.61564	5.46488	5.55579	4.70424	2.1089	13.0044	3.51895	9.07837	6.72179	3.19079	3.17723	3.49813
TRINITY_GG_14862_c0_g1_i3	TRINITY_GG_14862_c0_g1::TRINITY_GG_14862_c0_g1_i3::g.33840::m.33840	4098.XP_009631831.1	1.68e-251	702	2CMVR@1|root,2QS8U@2759|Eukaryota,37JNM@33090|Viridiplantae,3G9C3@35493|Streptophyta,44B8V@71274|asterids	35493|Streptophyta	G	Glucan endo-1,3-beta-glucosidase 4	-	GO:0001871,GO:0003674,GO:0003824,GO:0004553,GO:0005488,GO:0005575,GO:0005623,GO:0005886,GO:0016020,GO:0016787,GO:0016798,GO:0030246,GO:0030247,GO:0031224,GO:0031225,GO:0031226,GO:0044425,GO:0044459,GO:0044464,GO:0046658,GO:0071944	2.3.2.23,3.2.1.39	ko:K19892,ko:K20217	ko00500,ko04120,map00500,map04120	-	R00308	RC00467	ko00000,ko00001,ko00537,ko01000,ko04121	-	CBM43,GH17	-	Glyco_hydro_17,X8	TRINITY_GG_14862_c0_g1_i3	decreasing	27.8133	29.1459	16.7578	24.7511	13.8013	42.8856	39.0251	16.2437	12.1144	8.9559	38.4265	28.4062	9.77476	4.55144	28.7435	27.7343	32.786	19.8701	15.4772	41.4228	26.7716	29.0508	19.475	15.1385	27.4884	21.8903
TRINITY_GG_14862_c0_g1_i4	TRINITY_GG_14862_c0_g1::TRINITY_GG_14862_c0_g1_i4::g.33839::m.33839	4098.XP_009631831.1	1.68e-251	702	2CMVR@1|root,2QS8U@2759|Eukaryota,37JNM@33090|Viridiplantae,3G9C3@35493|Streptophyta,44B8V@71274|asterids	35493|Streptophyta	G	Glucan endo-1,3-beta-glucosidase 4	-	GO:0001871,GO:0003674,GO:0003824,GO:0004553,GO:0005488,GO:0005575,GO:0005623,GO:0005886,GO:0016020,GO:0016787,GO:0016798,GO:0030246,GO:0030247,GO:0031224,GO:0031225,GO:0031226,GO:0044425,GO:0044459,GO:0044464,GO:0046658,GO:0071944	2.3.2.23,3.2.1.39	ko:K19892,ko:K20217	ko00500,ko04120,map00500,map04120	-	R00308	RC00467	ko00000,ko00001,ko00537,ko01000,ko04121	-	CBM43,GH17	-	Glyco_hydro_17,X8	TRINITY_GG_14862_c0_g1_i4	decreasing	12.5093	5.44411	3.64889	4.76381	6.86412	11.5331	2.18513	3.55331	0.453853	0.922936	8.52406	4.68382	1.0473	0.179191	9.61564	8.43641	8.23081	3.15956	2.93101	14.5887	3.62245	9.29198	5.30477	4.11257	9.42458	10.3501
TRINITY_GG_14862_c0_g1_i8	TRINITY_GG_14862_c0_g1::TRINITY_GG_14862_c0_g1_i8::g.33842::m.33842	4098.XP_009631831.1	1.68e-251	702	2CMVR@1|root,2QS8U@2759|Eukaryota,37JNM@33090|Viridiplantae,3G9C3@35493|Streptophyta,44B8V@71274|asterids	35493|Streptophyta	G	Glucan endo-1,3-beta-glucosidase 4	-	GO:0001871,GO:0003674,GO:0003824,GO:0004553,GO:0005488,GO:0005575,GO:0005623,GO:0005886,GO:0016020,GO:0016787,GO:0016798,GO:0030246,GO:0030247,GO:0031224,GO:0031225,GO:0031226,GO:0044425,GO:0044459,GO:0044464,GO:0046658,GO:0071944	2.3.2.23,3.2.1.39	ko:K19892,ko:K20217	ko00500,ko04120,map00500,map04120	-	R00308	RC00467	ko00000,ko00001,ko00537,ko01000,ko04121	-	CBM43,GH17	-	Glyco_hydro_17,X8	TRINITY_GG_14862_c0_g1_i8	decreasing	22.5234	14.1414	12.2643	9.63117	11.3185	19.4135	8.09183	7.24198	4.18941	2.93972	13.6385	5.76211	2.09459	3.22543	2.48146	1.537	2.12629	1.08829	1.42976	17.3282	5.20943	8.93596	6.35845	3.68713	7.10414	4.1112
TRINITY_GG_14951_c0_g1_i1	TRINITY_GG_14951_c0_g1::TRINITY_GG_14951_c0_g1_i1::g.34062::m.34062	4155.Migut.J00132.1.p	0	1141	COG3961@1|root,KOG1184@2759|Eukaryota,37IDM@33090|Viridiplantae,3G7QC@35493|Streptophyta,44IN4@71274|asterids	35493|Streptophyta	EH	Pyruvate decarboxylase	PDC3	GO:0001666,GO:0003674,GO:0003824,GO:0005575,GO:0005622,GO:0005623,GO:0005737,GO:0005829,GO:0006950,GO:0008150,GO:0009628,GO:0016020,GO:0016829,GO:0016830,GO:0016831,GO:0034059,GO:0036293,GO:0044424,GO:0044444,GO:0044464,GO:0050896,GO:0070482	4.1.1.1	ko:K01568	ko00010,ko01100,ko01110,ko01130,map00010,map01100,map01110,map01130	-	R00014,R00755	RC00027,RC00375,RC02744	ko00000,ko00001,ko01000	-	-	-	TPP_enzyme_C,TPP_enzyme_M,TPP_enzyme_N	TRINITY_GG_14951_c0_g1_i1	decreasing	12.0768	3.21999	3.78403	1.10465	0.219068	29.0188	39.5031	30.1523	14.8026	3.24737	27.5498	37.9423	0.802927	6.88092	35.085	16.8387	32.4088	16.1138	9.82962	41.6538	15.3523	37.2391	20.0927	13.3304	33.7714	16.8054
TRINITY_GG_15020_c0_g1_i1	TRINITY_GG_15020_c0_g1::TRINITY_GG_15020_c0_g1_i1::g.34176::m.34176	4155.Migut.G01317.1.p	2.98e-208	579	COG0491@1|root,KOG0813@2759|Eukaryota,37IUX@33090|Viridiplantae,3G9IN@35493|Streptophyta,44D6W@71274|asterids	35493|Streptophyta	S	Hydroxyacylglutathione hydrolase C-terminus	GLX2-5	GO:0001101,GO:0003674,GO:0003824,GO:0004416,GO:0005488,GO:0005506,GO:0005575,GO:0005622,GO:0005623,GO:0005737,GO:0005739,GO:0006950,GO:0006970,GO:0008150,GO:0008270,GO:0008800,GO:0009507,GO:0009536,GO:0009628,GO:0009651,GO:0010033,GO:0010243,GO:0016787,GO:0016788,GO:0016790,GO:0016810,GO:0016812,GO:0034059,GO:0036293,GO:0042221,GO:0043167,GO:0043169,GO:0043200,GO:0043226,GO:0043227,GO:0043229,GO:…	3.1.2.6	ko:K01069	ko00620,map00620	-	R01736	RC00004,RC00137	ko00000,ko00001,ko01000	-	-	-	HAGH_C,Lactamase_B	TRINITY_GG_15020_c0_g1_i1	increasing	58.9202	38.7727	60.3755	89.5112	90.5479	55.7716	61.9349	79.2895	83.7534	116.769	65.1579	54.521	108.43	99.3433	75.3053	55.9809	132.242	87.9763	93.9354	55.4834	30.1871	82.9158	83.7136	89.3775	60.5815	46.0527
TRINITY_GG_15090_c0_g1_i1	TRINITY_GG_15090_c0_g1::TRINITY_GG_15090_c0_g1_i1::g.34391::m.34391	4096.XP_009758042.1	9.23e-287	784	COG0334@1|root,KOG2250@2759|Eukaryota,37Q3I@33090|Viridiplantae,3GC9F@35493|Streptophyta,44MDI@71274|asterids	35493|Streptophyta	E	Belongs to the Glu Leu Phe Val dehydrogenases family	-	GO:0000166,GO:0003674,GO:0003824,GO:0004352,GO:0004353,GO:0005488,GO:0005507,GO:0005524,GO:0005575,GO:0005622,GO:0005623,GO:0005737,GO:0005739,GO:0005773,GO:0005774,GO:0006950,GO:0006970,GO:0006995,GO:0007154,GO:0008144,GO:0008150,GO:0008152,GO:0008270,GO:0009267,GO:0009268,GO:0009605,GO:0009628,GO:0009651,GO:0009987,GO:0009991,GO:0010035,GO:0010038,GO:0010446,GO:0016020,GO:0016491,GO:0016638,GO:…	1.4.1.3	ko:K00261	ko00220,ko00250,ko00471,ko00910,ko01100,ko01200,ko04217,ko04964,map00220,map00250,map00471,map00910,map01100,map01200,map04217,map04964	M00740	R00243,R00248	RC00006,RC02799	ko00000,ko00001,ko00002,ko01000,ko04147	-	-	-	ELFV_dehydrog,ELFV_dehydrog_N	TRINITY_GG_15090_c0_g1_i1	increasing	1.73001	0.763504	3.31103	5.52325	11.8662	6.15551	4.09713	4.60238	5.37642	6.28964	2.07987	0.943504	10.6475	30.1757	2.3436	0.819732	2.092	6.52977	9.25771	2.50847	1.06949	2.88372	3.77874	6.34612	1.64216	1.33434
TRINITY_GG_15129_c0_g1_i1	TRINITY_GG_15129_c0_g1::TRINITY_GG_15129_c0_g1_i1::g.34456::m.34456	29760.VIT_11s0037g00570.t01	4.12e-124	370	28N77@1|root,2QSYG@2759|Eukaryota,37S6U@33090|Viridiplantae,3G9JI@35493|Streptophyta	35493|Streptophyta	S	spermidine hydroxycinnamoyl	-	-	2.3.1.133	ko:K13065	ko00940,ko00941,ko00945,ko01100,ko01110,map00940,map00941,map00945,map01100,map01110	M00039	R01945,R02416,R07432,R07433	RC00004,RC00055,RC02864	ko00000,ko00001,ko00002,ko01000	-	-	-	Transferase	TRINITY_GG_15129_c0_g1_i1	decreasing	18.6309	6.43999	7.16263	6.86955	5.14809	3.48361	1.46814	8.8325	1.43138	6.11872	18.4802	8.69371	0.0349099	0	44.5973	7.4459	9.87697	0.631913	0.679137	9.0437	1.58698	11.0364	1.45336	0.567251	14.0298	6.13074
TRINITY_GG_1512_c0_g1_i1	TRINITY_GG_1512_c0_g1::TRINITY_GG_1512_c0_g1_i1::g.3759::m.3759	4641.GSMUA_Achr7P08040_001	6.63e-142	405	28N2U@1|root,2QUMW@2759|Eukaryota,37N14@33090|Viridiplantae,3G76E@35493|Streptophyta,3KWGT@4447|Liliopsida	35493|Streptophyta	S	Oxygen-evolving enhancer protein 2	PSBP	GO:0003674,GO:0003676,GO:0003723,GO:0003727,GO:0005488,GO:0005515,GO:0005575,GO:0005576,GO:0005622,GO:0005623,GO:0005737,GO:0006091,GO:0006950,GO:0006952,GO:0008150,GO:0008152,GO:0008187,GO:0008266,GO:0009507,GO:0009526,GO:0009532,GO:0009534,GO:0009535,GO:0009536,GO:0009543,GO:0009570,GO:0009579,GO:0009605,GO:0009607,GO:0009617,GO:0009941,GO:0009987,GO:0015979,GO:0016020,GO:0019684,GO:0019898,GO:…	-	ko:K02717	ko00195,ko01100,map00195,map01100	-	-	-	ko00000,ko00001,ko00194	-	-	-	PsbP	TRINITY_GG_1512_c0_g1_i1	decreasing	15.9693	34.922	13.9198	18.71	18.8033	17.3166	57.8378	11.3706	11.6256	3.82848	65.1238	122.049	5.37612	5.08902	26.1242	57.7911	29.2879	11.0585	9.29346	23.1043	62.9617	6.62187	4.68709	4.67982	30.737	61.8123
TRINITY_GG_15160_c0_g1_i2	TRINITY_GG_15160_c0_g1::TRINITY_GG_15160_c0_g1_i2::g.34501::m.34501	4155.Migut.K00038.1.p	3.59e-153	440	COG1028@1|root,KOG0725@2759|Eukaryota,37KEZ@33090|Viridiplantae,3GDCE@35493|Streptophyta,44R31@71274|asterids	35493|Streptophyta	Q	Enoyl- acyl-carrier-protein reductase NADH 2, chloroplastic-like	-	-	1.3.1.10,1.3.1.9	ko:K00208	ko00061,ko00333,ko00780,ko01100,ko01130,ko01212,map00061,map00333,map00780,map01100,map01130,map01212	M00083,M00572	R01404,R04429,R04430,R04724,R04725,R04955,R04956,R04958,R04959,R04961,R04962,R04966,R04967,R04969,R04970,R07765,R10118,R10122,R11671	RC00052,RC00076,RC00120	ko00000,ko00001,ko00002,ko01000,ko01004	-	-	-	adh_short_C2	TRINITY_GG_15160_c0_g1_i2	decreasing	3.46002	4.54783	2.87181	2.00218	3.90671	2.09693	5.97498	4.60238	2.54856	6.66565	1.50023	2.83051	2.75788	3.15376	8.06473	10.4174	8.81382	4.17765	6.46968	2.50847	3.44995	4.59259	1.05369	2.8008	3.78411	7.82571
TRINITY_GG_15160_c0_g1_i3	TRINITY_GG_15160_c0_g1::TRINITY_GG_15160_c0_g1_i3::g.34505::m.34505	4155.Migut.K00038.1.p	2.7e-236	655	COG1028@1|root,KOG0725@2759|Eukaryota,37KEZ@33090|Viridiplantae,3GDCE@35493|Streptophyta,44R31@71274|asterids	35493|Streptophyta	Q	Enoyl- acyl-carrier-protein reductase NADH 2, chloroplastic-like	-	-	1.3.1.10,1.3.1.9	ko:K00208	ko00061,ko00333,ko00780,ko01100,ko01130,ko01212,map00061,map00333,map00780,map01100,map01130,map01212	M00083,M00572	R01404,R04429,R04430,R04724,R04725,R04955,R04956,R04958,R04959,R04961,R04962,R04966,R04967,R04969,R04970,R07765,R10118,R10122,R11671	RC00052,RC00076,RC00120	ko00000,ko00001,ko00002,ko01000,ko01004	-	-	-	adh_short_C2	TRINITY_GG_15160_c0_g1_i3	increasing	63.0456	269.782	200.993	267.118	191.283	90.5063	258.017	282.64	262.572	215.147	47.0869	155.341	175.003	203.346	147.371	402.557	270.176	279.516	230.907	77.2675	218.106	251.951	225.307	140.076	106.134	297.269
TRINITY_GG_15175_c0_g1_i1	TRINITY_GG_15175_c0_g1::TRINITY_GG_15175_c0_g1_i1::g.34532::m.34532	981085.XP_010097392.1	1.84e-142	405	COG0221@1|root,KOG1626@2759|Eukaryota,37R74@33090|Viridiplantae,3G8T0@35493|Streptophyta,4JSMZ@91835|fabids	35493|Streptophyta	C	Soluble inorganic	-	GO:0005575,GO:0005622,GO:0005623,GO:0005737,GO:0005829,GO:0008150,GO:0010035,GO:0010038,GO:0042221,GO:0044424,GO:0044444,GO:0044464,GO:0046686,GO:0050896	3.6.1.1	ko:K01507	ko00190,map00190	-	-	-	ko00000,ko00001,ko01000	-	-	-	Pyrophosphatase	TRINITY_GG_15175_c0_g1_i1	decreasing	25.684	1.5934	0.641934	1.07013	0	7.30544	2.01442	0.913707	0	0.546925	10.5698	2.66203	4.15428	1.61272	10.0981	1.36622	2.19488	2.2468	1.14381	20.8929	1.06949	0.99684	0.90835	0	18.5636	1.3704
TRINITY_GG_15175_c0_g1_i2	TRINITY_GG_15175_c0_g1::TRINITY_GG_15175_c0_g1_i2::g.34531::m.34531	981085.XP_010097392.1	1.84e-142	405	COG0221@1|root,KOG1626@2759|Eukaryota,37R74@33090|Viridiplantae,3G8T0@35493|Streptophyta,4JSMZ@91835|fabids	35493|Streptophyta	C	Soluble inorganic	-	GO:0005575,GO:0005622,GO:0005623,GO:0005737,GO:0005829,GO:0008150,GO:0010035,GO:0010038,GO:0042221,GO:0044424,GO:0044444,GO:0044464,GO:0046686,GO:0050896	3.6.1.1	ko:K01507	ko00190,map00190	-	-	-	ko00000,ko00001,ko01000	-	-	-	Pyrophosphatase	TRINITY_GG_15175_c0_g1_i2	decreasing	3.89253	0.265566	0.608148	0.103561	0.438135	3.38215	1.43399	1.3198	0.663324	0.376011	1.32975	0.572842	0.523648	0.179191	1.24073	0.204933	0.54872	0.140425	0.607649	2.34344	0.310496	0.178007	0.218004	0.815424	2.03485	0.252442
TRINITY_GG_15175_c0_g1_i3	TRINITY_GG_15175_c0_g1::TRINITY_GG_15175_c0_g1_i3::g.34533::m.34533	981085.XP_010097392.1	3.83e-143	408	COG0221@1|root,KOG1626@2759|Eukaryota,37R74@33090|Viridiplantae,3G8T0@35493|Streptophyta,4JSMZ@91835|fabids	35493|Streptophyta	C	Soluble inorganic	-	GO:0005575,GO:0005622,GO:0005623,GO:0005737,GO:0005829,GO:0008150,GO:0010035,GO:0010038,GO:0042221,GO:0044424,GO:0044444,GO:0044464,GO:0046686,GO:0050896	3.6.1.1	ko:K01507	ko00190,map00190	-	-	-	ko00000,ko00001,ko01000	-	-	-	Pyrophosphatase	TRINITY_GG_15175_c0_g1_i3	decreasing	4.45811	0.232371	0.371646	0.207122	1.05883	2.02929	0	0.710661	0.453853	0.205097	1.19337	0	0.977476	0.680925	2.75717	0.136622	0.960261	0.772338	1.85869	3.79571	0	0.284812	0.436008	1.38268	3.60562	0.0721263
TRINITY_GG_15175_c0_g1_i4	TRINITY_GG_15175_c0_g1::TRINITY_GG_15175_c0_g1_i4::g.34530::m.34530	981085.XP_010097392.1	1.51e-117	340	COG0221@1|root,KOG1626@2759|Eukaryota,37R74@33090|Viridiplantae,3G8T0@35493|Streptophyta,4JSMZ@91835|fabids	35493|Streptophyta	C	Soluble inorganic	-	GO:0005575,GO:0005622,GO:0005623,GO:0005737,GO:0005829,GO:0008150,GO:0010035,GO:0010038,GO:0042221,GO:0044424,GO:0044444,GO:0044464,GO:0046686,GO:0050896	3.6.1.1	ko:K01507	ko00190,map00190	-	-	-	ko00000,ko00001,ko01000	-	-	-	Pyrophosphatase	TRINITY_GG_15175_c0_g1_i4	decreasing	2.72809	0.531133	0.202716	0.103561	1.02232	1.99547	0.170714	0.135364	0.837883	0.170914	0.681925	0	0.0698197	0.143353	0.620364	0	0.27436	0.912763	0.607649	1.18822	0.275996	0.178007	0.399674	0.248172	1.03528	0.396695
TRINITY_GG_151_c0_g1_i1	TRINITY_GG_151_c0_g1::TRINITY_GG_151_c0_g1_i1::g.391::m.391	4155.Migut.J01381.1.p	3.78e-280	771	28N77@1|root,2QSYG@2759|Eukaryota,37S6U@33090|Viridiplantae,3G9JI@35493|Streptophyta,44DBJ@71274|asterids	35493|Streptophyta	S	Spermidine hydroxycinnamoyl transferase	-	-	2.3.1.133	ko:K13065	ko00940,ko00941,ko00945,ko01100,ko01110,map00940,map00941,map00945,map01100,map01110	M00039	R01945,R02416,R07432,R07433	RC00004,RC00055,RC02864	ko00000,ko00001,ko00002,ko01000	-	-	-	Transferase	TRINITY_GG_151_c0_g1_i1	increasing	4.0256	3.85071	2.1623	9.04433	8.54364	24.3515	19.8028	22.4704	42.6273	41.6005	2.07987	9.13177	152.033	111.743	28.1232	17.4535	12.7235	37.5988	61.9087	14.3577	5.55443	17.1243	15.0059	50.2017	2.99873	9.44855
TRINITY_GG_15298_c0_g1_i1	TRINITY_GG_15298_c0_g1::TRINITY_GG_15298_c0_g1_i1::g.34780::m.34780	4113.PGSC0003DMT400032028	0	1013	2CMQJ@1|root,2QRF6@2759|Eukaryota,37PRS@33090|Viridiplantae,3GBAT@35493|Streptophyta,44EXY@71274|asterids	35493|Streptophyta	G	Glycosyl hydrolase family 9	GH9C2	-	3.2.1.4	ko:K01179	ko00500,ko01100,map00500,map01100	-	R06200,R11307,R11308	-	ko00000,ko00001,ko01000	-	GH5,GH9	-	CBM49,Glyco_hydro_9	TRINITY_GG_15298_c0_g1_i1	increasing	12.2099	0	0.33786	2.24382	11.8297	21.5105	0.170714	11.5398	14.8375	16.1001	3.23914	4.85231	60.2894	7.27514	22.0918	0.102466	0.377245	19.7999	27.9876	12.1133	0	5.16221	16.641	1.55994	6.53295	0.0721263
TRINITY_GG_15349_c0_g1_i1	TRINITY_GG_15349_c0_g1::TRINITY_GG_15349_c0_g1_i1::g.34870::m.34870	4155.Migut.N02621.1.p	1.07e-109	316	KOG3366@1|root,KOG3366@2759|Eukaryota,37NSN@33090|Viridiplantae,3GAYN@35493|Streptophyta,44PE2@71274|asterids	35493|Streptophyta	C	Mitochondrial membrane ATP synthase (F(1)F(0) ATP synthase or Complex V) produces ATP from ADP in the presence of a proton gradient across the membrane which is generated by electron transport complexes of the respiratory chain. F-type ATPases consist of two structural domains, F(1) - containing the extramembraneous catalytic core and F(0) - containing the membrane proton channel, linked together…	-	GO:0000274,GO:0000276,GO:0003674,GO:0003735,GO:0005198,GO:0005488,GO:0005507,GO:0005575,GO:0005622,GO:0005623,GO:0005634,GO:0005730,GO:0005737,GO:0005739,GO:0005740,GO:0005743,GO:0005753,GO:0005773,GO:0005774,GO:0005829,GO:0005840,GO:0005844,GO:0006139,GO:0006163,GO:0006164,GO:0006725,GO:0006753,GO:0006754,GO:0006793,GO:0006796,GO:0006807,GO:0006810,GO:0006811,GO:0006812,GO:0006950,GO:0006970,GO:…	-	ko:K02138	ko00190,ko01100,ko04714,ko05010,ko05012,ko05016,map00190,map01100,map04714,map05010,map05012,map05016	M00158	-	-	ko00000,ko00001,ko00002	3.A.2.1	-	-	Mt_ATP-synt_D	TRINITY_GG_15349_c0_g1_i1	increasing	14.3724	16.7971	37.1646	67.7979	65.4647	15.5241	20.0418	22.5381	43.6048	25.4662	12.6156	14.7928	32.7804	33.7237	9.78796	12.8083	22.4632	32.1222	23.5196	15.6449	21.6657	54.8974	77.6095	91.3275	10.7812	19.438
TRINITY_GG_1534_c0_g1_i1	TRINITY_GG_1534_c0_g1::TRINITY_GG_1534_c0_g1_i1::g.3812::m.3812	4096.XP_009787576.1	1.24e-233	644	COG0057@1|root,KOG0657@2759|Eukaryota,37HSA@33090|Viridiplantae,3GAGX@35493|Streptophyta,44HYE@71274|asterids	35493|Streptophyta	G	Glyceraldehyde-3-phosphate dehydrogenase	-	-	1.2.1.12	ko:K00134	ko00010,ko00710,ko01100,ko01110,ko01120,ko01130,ko01200,ko01230,ko04066,ko05010,map00010,map00710,map01100,map01110,map01120,map01130,map01200,map01230,map04066,map05010	M00001,M00002,M00003,M00165,M00166,M00308,M00552	R01061	RC00149	ko00000,ko00001,ko00002,ko01000,ko04131,ko04147	-	-	-	Gp_dh_C,Gp_dh_N	TRINITY_GG_1534_c0_g1_i1	increasing	1704.39	2256.62	2252.65	3198.07	2223.68	1474.14	1720.59	1382.98	1751.8	2460.92	1560.82	1459.97	1914.25	1935.33	1239.38	1457.65	1343.64	2140.22	1724.94	1443.66	1870.15	1441.43	1874.36	1946.59	1592.68	1870.45
TRINITY_GG_15352_c0_g1_i1	TRINITY_GG_15352_c0_g1::TRINITY_GG_15352_c0_g1_i1::g.34871::m.34871	4155.Migut.N02606.1.p	0	1325	COG0821@1|root,2QSBY@2759|Eukaryota,37P9A@33090|Viridiplantae,3GCTI@35493|Streptophyta,44I95@71274|asterids	35493|Streptophyta	I	4-hydroxy-3-methylbut-2-en-1-yl diphosphate synthase, chloroplastic-like	-	-	1.17.7.1,1.17.7.3	ko:K03526	ko00900,ko01100,ko01110,ko01130,map00900,map01100,map01110,map01130	M00096	R08689,R10859	RC01486	ko00000,ko00001,ko00002,ko01000	-	-	-	GcpE	TRINITY_GG_15352_c0_g1_i1	decreasing	507.891	691.801	309.851	468.406	294.865	433.287	438.256	350.864	268.332	251.346	311.708	511.615	208.796	176.682	655.69	838.996	482.394	298.825	219.576	568.994	625.235	429.994	449.343	229.524	592.714	511.051
TRINITY_GG_15446_c0_g1_i1	TRINITY_GG_15446_c0_g1::TRINITY_GG_15446_c0_g1_i1::g.35106::m.35106	29760.VIT_01s0137g00210.t01	1.2e-86	260	28NWI@1|root,2QVGR@2759|Eukaryota,37N7Z@33090|Viridiplantae,3GFXN@35493|Streptophyta	35493|Streptophyta	S	photosystem II core complex proteins psbY	-	GO:0005575,GO:0005622,GO:0005623,GO:0005737,GO:0008150,GO:0009314,GO:0009416,GO:0009507,GO:0009521,GO:0009523,GO:0009532,GO:0009533,GO:0009534,GO:0009535,GO:0009536,GO:0009570,GO:0009579,GO:0009628,GO:0009642,GO:0009644,GO:0009892,GO:0009987,GO:0010109,GO:0010205,GO:0016020,GO:0019222,GO:0019725,GO:0031323,GO:0031324,GO:0031976,GO:0031984,GO:0032991,GO:0034357,GO:0042548,GO:0042592,GO:0042651,GO:…	-	ko:K02723	ko00195,ko01100,map00195,map01100	-	-	-	ko00000,ko00001,ko00194	-	-	-	PsbY	TRINITY_GG_15446_c0_g1_i1	decreasing	8.08448	22.6395	3.54753	1.07013	0.365113	0.574965	1.53642	1.28596	0.174559	0.0341828	1.56843	0.909807	0	0.0358381	3.10182	2.52751	2.12629	0.140425	0.142976	5.57805	4.76094	0.99684	0.218004	0	6.81854	4.03908
TRINITY_GG_15546_c0_g1_i3	TRINITY_GG_15546_c0_g1::TRINITY_GG_15546_c0_g1_i3::g.35300::m.35300	4155.Migut.J00502.1.p	1.87e-179	526	COG0126@1|root,COG0220@1|root,KOG1367@2759|Eukaryota,KOG3115@2759|Eukaryota,37PAE@33090|Viridiplantae,3GFZB@35493|Streptophyta,44HSP@71274|asterids	35493|Streptophyta	G	Phosphoglycerate kinase	-	GO:0003674,GO:0003824,GO:0004672,GO:0005575,GO:0005576,GO:0005618,GO:0005622,GO:0005623,GO:0005634,GO:0005737,GO:0005739,GO:0005829,GO:0005975,GO:0006464,GO:0006468,GO:0006793,GO:0006796,GO:0006807,GO:0006950,GO:0008150,GO:0008152,GO:0009058,GO:0009266,GO:0009409,GO:0009507,GO:0009526,GO:0009532,GO:0009536,GO:0009570,GO:0009579,GO:0009628,GO:0009941,GO:0009987,GO:0010035,GO:0010038,GO:0010319,GO:…	2.7.2.3	ko:K00927	ko00010,ko00710,ko01100,ko01110,ko01120,ko01130,ko01200,ko01230,map00010,map00710,map01100,map01110,map01120,map01130,map01200,map01230	M00001,M00002,M00003,M00165,M00166,M00308,M00552	R01512	RC00002,RC00043	ko00000,ko00001,ko00002,ko01000,ko04147	-	-	-	Methyltransf_4,PGK	TRINITY_GG_15546_c0_g1_i3	decreasing	13.0749	9.75957	7.2302	3.45203	5.00204	14.5432	6.38469	11.4383	5.0273	2.59789	14.5591	11.9623	3.24662	2.36532	15.0266	9.39276	5.04137	4.31807	4.89694	9.0437	10.1774	3.31093	3.08839	2.1981	16.3859	16.3006
TRINITY_GG_15546_c0_g1_i4	TRINITY_GG_15546_c0_g1::TRINITY_GG_15546_c0_g1_i4::g.35301::m.35301	29760.VIT_08s0040g01440.t01	6.99e-91	283	COG0126@1|root,COG0220@1|root,KOG1367@2759|Eukaryota,KOG3115@2759|Eukaryota,37PAE@33090|Viridiplantae,3GFZB@35493|Streptophyta	35493|Streptophyta	G	Belongs to the phosphoglycerate kinase family	-	GO:0003674,GO:0003824,GO:0004672,GO:0005575,GO:0005576,GO:0005618,GO:0005622,GO:0005623,GO:0005634,GO:0005737,GO:0005739,GO:0005829,GO:0005975,GO:0006464,GO:0006468,GO:0006793,GO:0006796,GO:0006807,GO:0006950,GO:0008150,GO:0008152,GO:0009058,GO:0009266,GO:0009409,GO:0009507,GO:0009526,GO:0009532,GO:0009536,GO:0009570,GO:0009579,GO:0009628,GO:0009941,GO:0009987,GO:0010035,GO:0010038,GO:0010319,GO:…	2.7.2.3	ko:K00927	ko00010,ko00710,ko01100,ko01110,ko01120,ko01130,ko01200,ko01230,map00010,map00710,map01100,map01110,map01120,map01130,map01200,map01230	M00001,M00002,M00003,M00165,M00166,M00308,M00552	R01512	RC00002,RC00043	ko00000,ko00001,ko00002,ko01000,ko04147	-	-	-	Methyltransf_4,PGK	TRINITY_GG_15546_c0_g1_i4	decreasing	10.3468	6.97112	6.31798	2.96875	6.24343	7.84658	4.30198	5.00847	2.23435	4.13612	8.79683	6.26756	2.02477	1.79191	7.34097	5.12332	4.42406	1.79042	2.25188	4.91792	4.38144	1.42406	2.21638	3.40351	8.31791	7.21263
TRINITY_GG_15552_c0_g1_i1	TRINITY_GG_15552_c0_g1::TRINITY_GG_15552_c0_g1_i1::g.35315::m.35315	28532.XP_010558967.1	0	941	COG0469@1|root,KOG2323@2759|Eukaryota,37I9K@33090|Viridiplantae,3GGDV@35493|Streptophyta,3HN14@3699|Brassicales	35493|Streptophyta	G	Pyruvate kinase	-	GO:0003674,GO:0003824,GO:0004743,GO:0005575,GO:0005622,GO:0005623,GO:0005737,GO:0005829,GO:0005975,GO:0006082,GO:0006090,GO:0006091,GO:0006096,GO:0006139,GO:0006163,GO:0006164,GO:0006165,GO:0006725,GO:0006732,GO:0006733,GO:0006753,GO:0006754,GO:0006757,GO:0006793,GO:0006796,GO:0006807,GO:0008150,GO:0008152,GO:0009056,GO:0009058,GO:0009108,GO:0009117,GO:0009123,GO:0009124,GO:0009126,GO:0009127,GO:…	2.7.1.40	ko:K00873	ko00010,ko00230,ko00620,ko01100,ko01110,ko01120,ko01130,ko01200,ko01230,ko04922,ko04930,ko05165,ko05203,ko05230,map00010,map00230,map00620,map01100,map01110,map01120,map01130,map01200,map01230,map04922,map04930,map05165,map05203,map05230	M00001,M00002,M00049,M00050	R00200,R00430,R01138,R01858,R02320	RC00002,RC00015	ko00000,ko00001,ko00002,ko01000,ko04131,ko04147	-	-	-	PK,PK_C	TRINITY_GG_15552_c0_g1_i1	increasing	122.864	107.687	221.737	403.336	450.147	119.424	136.537	198.342	347.337	493.463	84.8656	94.5863	305.461	279.466	137.307	151.206	264.929	588.978	446.586	110.604	87.2148	246.54	370.498	332.48	96.8876	115.042
TRINITY_GG_15577_c0_g1_i1	TRINITY_GG_15577_c0_g1::TRINITY_GG_15577_c0_g1_i1::g.35361::m.35361	29760.VIT_08s0040g01710.t01	0	1238	COG2986@1|root,KOG0222@2759|Eukaryota,37M4G@33090|Viridiplantae,3G9T5@35493|Streptophyta	35493|Streptophyta	Q	Phenylalanine ammonialyase	PAL	GO:0001101,GO:0003674,GO:0003824,GO:0006464,GO:0006508,GO:0006511,GO:0006725,GO:0006807,GO:0008150,GO:0008152,GO:0009056,GO:0009057,GO:0009058,GO:0009636,GO:0009698,GO:0009699,GO:0009719,GO:0009725,GO:0009739,GO:0009987,GO:0010033,GO:0010243,GO:0014070,GO:0016598,GO:0016829,GO:0016840,GO:0016841,GO:0019438,GO:0019538,GO:0019748,GO:0019941,GO:0030163,GO:0033993,GO:0036211,GO:0042221,GO:0042493,GO:…	4.3.1.24,4.3.1.25	ko:K10775,ko:K13064	ko00360,ko00940,ko01100,ko01110,map00360,map00940,map01100,map01110	M00039,M00137,M00350	R00697,R00737	RC00361	ko00000,ko00001,ko00002,ko01000	-	-	-	Lyase_aromatic	TRINITY_GG_15577_c0_g1_i1	decreasing	252.914	84.5165	108.689	15.0163	4.49089	61.5213	80.2354	163.114	17.1766	4.5805	207.578	133.034	2.26914	0.680925	257.313	109.366	152.098	4.00211	4.11057	172.853	35.1895	98.972	17.949	3.29715	173.462	41.1481
TRINITY_GG_15728_c0_g1_i3	TRINITY_GG_15728_c0_g1::TRINITY_GG_15728_c0_g1_i3::g.35755::m.35755	4155.Migut.D02131.1.p	2.32e-219	615	COG0508@1|root,KOG0559@2759|Eukaryota,37KD6@33090|Viridiplantae,3G9YX@35493|Streptophyta,44FK8@71274|asterids	35493|Streptophyta	C	succinyltransferase component of 2-oxoglutarate dehydrogenase	-	GO:0003674,GO:0005488,GO:0005575,GO:0005622,GO:0005623,GO:0005737,GO:0005739,GO:0008270,GO:0016020,GO:0043167,GO:0043169,GO:0043226,GO:0043227,GO:0043229,GO:0043231,GO:0044424,GO:0044444,GO:0044464,GO:0046872,GO:0046914	2.3.1.61	ko:K00658	ko00020,ko00310,ko01100,ko01110,ko01120,ko01130,ko01200,map00020,map00310,map01100,map01110,map01120,map01130,map01200	M00009,M00011,M00032	R02570,R02571,R08549	RC00004,RC02727,RC02833	br01601,ko00000,ko00001,ko00002,ko01000	-	-	-	2-oxoacid_dh,Biotin_lipoyl	TRINITY_GG_15728_c0_g1_i3	increasing	4.09214	2.78845	1.99337	2.58903	3.50508	4.46444	2.45828	3.51947	5.48115	2.63208	2.25035	2.02179	2.05968	3.36879	2.86057	0.990509	1.47469	2.14148	2.39485	2.01338	1.27648	1.85128	4.54175	2.62354	2.82024	3.46206
TRINITY_GG_15728_c0_g1_i4	TRINITY_GG_15728_c0_g1::TRINITY_GG_15728_c0_g1_i4::g.35752::m.35752	4155.Migut.J00796.1.p	3.52e-247	689	COG0508@1|root,KOG0559@2759|Eukaryota,37KD6@33090|Viridiplantae,3G9YX@35493|Streptophyta,44FK8@71274|asterids	35493|Streptophyta	C	succinyltransferase component of 2-oxoglutarate dehydrogenase	-	GO:0003674,GO:0005488,GO:0005575,GO:0005622,GO:0005623,GO:0005737,GO:0005739,GO:0008270,GO:0016020,GO:0043167,GO:0043169,GO:0043226,GO:0043227,GO:0043229,GO:0043231,GO:0044424,GO:0044444,GO:0044464,GO:0046872,GO:0046914	2.3.1.61	ko:K00658	ko00020,ko00310,ko01100,ko01110,ko01120,ko01130,ko01200,map00020,map00310,map01100,map01110,map01120,map01130,map01200	M00009,M00011,M00032	R02570,R02571,R08549	RC00004,RC02727,RC02833	br01601,ko00000,ko00001,ko00002,ko01000	-	-	-	2-oxoacid_dh,Biotin_lipoyl	TRINITY_GG_15728_c0_g1_i4	increasing	30.1754	29.9426	33.5495	37.282	43.9961	25.3999	29.7383	30.1185	29.9543	33.5333	24.6175	21.2962	25.938	49.9942	21.954	24.1821	26.1671	34.8956	40.641	21.553	20.9757	30.2612	27.2505	40.8066	15.1365	23.7296
TRINITY_GG_15738_c0_g1_i1	TRINITY_GG_15738_c0_g1::TRINITY_GG_15738_c0_g1_i1::g.35794::m.35794	29760.VIT_06s0004g01430.t01	1.74e-207	612	COG2723@1|root,KOG0626@2759|Eukaryota,37JU0@33090|Viridiplantae,3G936@35493|Streptophyta	35493|Streptophyta	G	Belongs to the glycosyl hydrolase 1 family	-	GO:0003674,GO:0003824,GO:0004338,GO:0004553,GO:0004565,GO:0006082,GO:0006790,GO:0006807,GO:0006950,GO:0006970,GO:0008150,GO:0008152,GO:0008422,GO:0009056,GO:0009628,GO:0009651,GO:0009719,GO:0009725,GO:0009987,GO:0010033,GO:0015925,GO:0015926,GO:0016143,GO:0016145,GO:0016787,GO:0016798,GO:0019137,GO:0019748,GO:0019757,GO:0019759,GO:0019760,GO:0019762,GO:0033907,GO:0042221,GO:0043436,GO:0044237,GO:…	3.2.1.147,3.2.1.21	ko:K01188,ko:K01237	ko00380,ko00460,ko00500,ko00940,ko01100,ko01110,map00380,map00460,map00500,map00940,map01100,map01110	-	R00026,R02558,R02887,R02985,R03527,R04094,R04949,R04998,R10035,R10039,R10040	RC00049,RC00059,RC00171,RC00262,RC00397,RC00451,RC00714,RC00746,RC01077,RC01248,RC02128	ko00000,ko00001,ko01000	-	GH1	-	Glyco_hydro_1	TRINITY_GG_15738_c0_g1_i1	decreasing	29.3769	30.1086	24.157	20.4706	15.8824	24.7573	22.3635	28.6972	25.3809	10.8018	40.5063	37.6728	19.6193	15.9121	39.1863	42.7285	32.7175	37.985	33.1347	42.1159	36.949	43.0777	35.7163	21.9101	35.6635	41.8693
TRINITY_GG_15738_c0_g1_i2	TRINITY_GG_15738_c0_g1::TRINITY_GG_15738_c0_g1_i2::g.35793::m.35793	29760.VIT_06s0004g01420.t01	1.18e-71	237	COG2723@1|root,KOG0626@2759|Eukaryota,37JU0@33090|Viridiplantae,3GDUF@35493|Streptophyta	35493|Streptophyta	G	Belongs to the glycosyl hydrolase 1 family	-	GO:0003674,GO:0003824,GO:0004553,GO:0008150,GO:0008152,GO:0008422,GO:0015926,GO:0016787,GO:0016798,GO:0071704,GO:1901135,GO:1901657	3.2.1.118,3.2.1.21	ko:K01188,ko:K13032	ko00460,ko00500,ko00940,ko01100,ko01110,map00460,map00500,map00940,map01100,map01110	-	R00026,R02558,R02887,R02985,R03527,R04949,R04998,R10035,R10039,R10040	RC00049,RC00059,RC00171,RC00262,RC00397,RC00451,RC00714,RC00746,RC01248	ko00000,ko00001,ko01000	-	GH1	-	Glyco_hydro_1	TRINITY_GG_15738_c0_g1_i2	decreasing	2.8279	1.65979	0.979793	0.172602	0.146045	0.811716	0.921854	0.406092	0.139647	0.102548	3.17095	3.57184	1.29167	0.96763	2.51592	2.73244	1.85193	1.29893	0.536161	1.98037	1.41448	0.818833	0.835682	0.389985	3.60562	3.38994
TRINITY_GG_15768_c0_g1_i1	TRINITY_GG_15768_c0_g1::TRINITY_GG_15768_c0_g1_i1::g.35851::m.35851	4155.Migut.D00192.1.p	1.13e-68	221	KOG4197@1|root,KOG4197@2759|Eukaryota,37QP8@33090|Viridiplantae,3G8JN@35493|Streptophyta,44GAF@71274|asterids	35493|Streptophyta	S	Pentatricopeptide repeat domain	-	-	3.5.1.49	ko:K01455	ko00460,ko00630,ko00910,ko01200,map00460,map00630,map00910,map01200	-	R00524	RC02432,RC02810	ko00000,ko00001,ko01000	-	-	-	PPR,PPR_2,PPR_3	TRINITY_GG_15768_c0_g1_i1	decreasing	0.266156	0.298762	0.135144	0	0.0365113	0.439679	0.238999	0.033841	0	0	0.0340962	0.336966	0	0	0.206788	0.204933	0	0	0.0357441	0.198037	0.103499	0.106804	0	0	0.0356992	0.216379
TRINITY_GG_15784_c0_g1_i1	TRINITY_GG_15784_c0_g1::TRINITY_GG_15784_c0_g1_i1::g.35884::m.35884	4098.XP_009589243.1	4.78e-162	461	COG0363@1|root,KOG3147@2759|Eukaryota,37JE7@33090|Viridiplantae,3GFR3@35493|Streptophyta,44DC7@71274|asterids	35493|Streptophyta	G	6-phosphogluconolactonase 4, chloroplastic	-	GO:0002229,GO:0002239,GO:0003674,GO:0003824,GO:0005575,GO:0005622,GO:0005623,GO:0005737,GO:0005773,GO:0005774,GO:0005777,GO:0005829,GO:0006081,GO:0006082,GO:0006098,GO:0006139,GO:0006725,GO:0006732,GO:0006733,GO:0006739,GO:0006753,GO:0006793,GO:0006796,GO:0006807,GO:0006950,GO:0006952,GO:0008150,GO:0008152,GO:0009051,GO:0009117,GO:0009507,GO:0009532,GO:0009536,GO:0009570,GO:0009605,GO:0009607,GO:…	3.1.1.31	ko:K01057	ko00030,ko01100,ko01110,ko01120,ko01130,ko01200,map00030,map01100,map01110,map01120,map01130,map01200	M00004,M00006,M00008	R02035	RC00537	ko00000,ko00001,ko00002,ko01000	-	-	-	Glucosamine_iso	TRINITY_GG_15784_c0_g1_i1	increasing	104.499	108.617	131.157	209.193	235.753	107.924	98.7749	63.5534	155.811	152.387	103.312	89.1948	139.814	102.82	83.1977	62.2313	100.347	188.731	184.904	73.9009	66.6876	69.7788	104.751	121.888	84.1787	84.1354
TRINITY_GG_1578_c0_g1_i1	TRINITY_GG_1578_c0_g1::TRINITY_GG_1578_c0_g1_i1::g.3922::m.3922	4155.Migut.I00013.1.p	2.40000000000225e-312	854	COG0020@1|root,2QPJ7@2759|Eukaryota,37PU7@33090|Viridiplantae,3GBJP@35493|Streptophyta,44ECE@71274|asterids	35493|Streptophyta	I	1-deoxy-D-xylulose 5-phosphate reductoisomerase C-terminal	DXR	GO:0000166,GO:0003674,GO:0003824,GO:0005488,GO:0006081,GO:0006082,GO:0006090,GO:0006629,GO:0006644,GO:0006720,GO:0006721,GO:0006793,GO:0006796,GO:0008150,GO:0008152,GO:0008299,GO:0008610,GO:0008654,GO:0009058,GO:0009240,GO:0009987,GO:0016114,GO:0016491,GO:0016614,GO:0016616,GO:0019288,GO:0019637,GO:0019682,GO:0019752,GO:0030145,GO:0030604,GO:0032787,GO:0036094,GO:0043167,GO:0043168,GO:0043169,GO:…	1.1.1.267	ko:K00099	ko00900,ko01100,ko01110,ko01130,map00900,map01100,map01110,map01130	M00096	R05688	RC01452	ko00000,ko00001,ko00002,ko01000	-	-	-	DXPR_C,DXP_redisom_C,DXP_reductoisom	TRINITY_GG_1578_c0_g1_i1	decreasing	449.237	62.7401	23.5826	21.3336	14.1299	418	28.0653	27.3435	11.1369	10.9043	56.2247	67.9997	10.7522	15.4462	777.971	112.337	18.0049	18.4659	17.0142	453.439	62.8237	18.762	26.1605	23.6827	266.28	25.2803
TRINITY_GG_158_c0_g1_i1	TRINITY_GG_158_c0_g1::TRINITY_GG_158_c0_g1_i1::g.398::m.398	29730.Gorai.006G136500.1	0	2528	COG1429@1|root,2QT3B@2759|Eukaryota,37NX4@33090|Viridiplantae,3GBPN@35493|Streptophyta	35493|Streptophyta	H	Magnesium-chelatase subunit ChlH	CHLH	GO:0003674,GO:0003824,GO:0005575,GO:0005622,GO:0005623,GO:0005737,GO:0005739,GO:0009507,GO:0009526,GO:0009528,GO:0009532,GO:0009536,GO:0009570,GO:0009706,GO:0009941,GO:0010007,GO:0016020,GO:0016851,GO:0016874,GO:0019866,GO:0031090,GO:0031967,GO:0031969,GO:0031975,GO:0032991,GO:0042170,GO:0043226,GO:0043227,GO:0043229,GO:0043231,GO:0044422,GO:0044424,GO:0044434,GO:0044435,GO:0044444,GO:0044446,GO:…	6.6.1.1	ko:K03403	ko00860,ko01100,ko01110,map00860,map01100,map01110	-	R03877	RC01012	ko00000,ko00001,ko01000	-	-	-	CobN-Mg_chel,DUF3479	TRINITY_GG_158_c0_g1_i1	decreasing	914.045	1561.03	999.119	332.189	157.875	584.841	1571.15	1411.03	340.111	110.376	964.003	1373.67	37.4234	29.1364	1184	2385.11	1363.88	183.079	115.847	730.856	1562.28	805.02	262.332	84.9104	815.262	985.066
TRINITY_GG_15941_c0_g1_i1	TRINITY_GG_15941_c0_g1::TRINITY_GG_15941_c0_g1_i1::g.36264::m.36264	3983.cassava4.1_008668m	3.07e-245	679	COG0158@1|root,KOG1458@2759|Eukaryota,37JJU@33090|Viridiplantae,3GECH@35493|Streptophyta,4JFHY@91835|fabids	35493|Streptophyta	G	Belongs to the FBPase class 1 family	FBP	GO:0003674,GO:0003824,GO:0005575,GO:0005576,GO:0005622,GO:0005623,GO:0005737,GO:0005829,GO:0005975,GO:0005984,GO:0005985,GO:0005986,GO:0005996,GO:0006000,GO:0006002,GO:0006006,GO:0006091,GO:0006094,GO:0006793,GO:0006796,GO:0006950,GO:0008150,GO:0008152,GO:0009058,GO:0009266,GO:0009311,GO:0009312,GO:0009409,GO:0009507,GO:0009526,GO:0009532,GO:0009536,GO:0009570,GO:0009628,GO:0009719,GO:0009725,GO:…	3.1.3.11	ko:K03841	ko00010,ko00030,ko00051,ko00680,ko00710,ko01100,ko01110,ko01120,ko01130,ko01200,ko04152,ko04910,map00010,map00030,map00051,map00680,map00710,map01100,map01110,map01120,map01130,map01200,map04152,map04910	M00003,M00165,M00167,M00344	R00762,R04780	RC00017	ko00000,ko00001,ko00002,ko01000,ko04147	-	-	-	FBPase	TRINITY_GG_15941_c0_g1_i1	decreasing	33.0033	54.5075	19.5959	5.52325	3.39555	17.9592	23.7633	21.6582	3.66574	3.93102	51.383	29.1138	0.837837	1.2185	39.2897	41.1915	13.8209	1.86063	2.53783	43.7992	52.0943	9.14957	2.94306	2.16265	59.8675	45.0429
TRINITY_GG_15957_c0_g1_i1	TRINITY_GG_15957_c0_g1::TRINITY_GG_15957_c0_g1_i1::g.36289::m.36289	4096.XP_009796283.1	0	1455	COG0296@1|root,KOG0470@2759|Eukaryota,37I8Y@33090|Viridiplantae,3GCIF@35493|Streptophyta,44Q3Z@71274|asterids	35493|Streptophyta	G	Alpha amylase, C-terminal all-beta domain	-	GO:0001678,GO:0003674,GO:0003824,GO:0003844,GO:0005575,GO:0005622,GO:0005623,GO:0005737,GO:0005975,GO:0005976,GO:0005982,GO:0006073,GO:0008150,GO:0008152,GO:0009058,GO:0009059,GO:0009314,GO:0009416,GO:0009501,GO:0009507,GO:0009532,GO:0009536,GO:0009570,GO:0009628,GO:0009743,GO:0009744,GO:0009746,GO:0009749,GO:0009750,GO:0009987,GO:0010021,GO:0010033,GO:0016740,GO:0016757,GO:0016758,GO:0019725,GO:…	2.4.1.18	ko:K00700	ko00500,ko01100,ko01110,map00500,map01100,map01110	M00565	R02110	-	ko00000,ko00001,ko00002,ko01000,ko04147	-	CBM48,GH13	-	Alpha-amylase,Alpha-amylase_C,CBM_48	TRINITY_GG_15957_c0_g1_i1	increasing	111.253	212.287	136.293	255.554	184.637	269.591	364.2	174.653	525.737	283.581	161.309	198.608	277.918	155.323	182.973	175.388	179.123	462.911	332.491	175.659	304.182	124.605	231.811	157.66	180.352	295.502
TRINITY_GG_16055_c0_g1_i1	TRINITY_GG_16055_c0_g1::TRINITY_GG_16055_c0_g1_i1::g.36488::m.36488	4155.Migut.J00231.1.p	0	1060	COG0825@1|root,2QPRP@2759|Eukaryota,37MIP@33090|Viridiplantae,3G9IS@35493|Streptophyta,44DGP@71274|asterids	35493|Streptophyta	I	a carboxylase	CAC3	GO:0005575,GO:0005622,GO:0005623,GO:0005737,GO:0009507,GO:0009526,GO:0009532,GO:0009536,GO:0009570,GO:0009941,GO:0016020,GO:0031967,GO:0031975,GO:0043226,GO:0043227,GO:0043229,GO:0043231,GO:0044422,GO:0044424,GO:0044434,GO:0044435,GO:0044444,GO:0044446,GO:0044464	2.1.3.15,6.4.1.2	ko:K01962	ko00061,ko00620,ko00640,ko00720,ko01100,ko01110,ko01120,ko01130,ko01200,ko01212,map00061,map00620,map00640,map00720,map01100,map01110,map01120,map01130,map01200,map01212	M00082,M00376	R00742,R04386	RC00040,RC00253,RC00367	ko00000,ko00001,ko00002,ko01000	-	-	-	ACCA	TRINITY_GG_16055_c0_g1_i1	increasing	60.7833	554.735	237.313	790.826	424.443	86.0418	455.157	129.273	541.901	325.967	42.0748	231.933	327.908	208.972	79.3032	577.194	256.733	415.764	236.125	66.1114	490.17	402.118	680.318	303.267	64.4013	382.883
TRINITY_GG_16055_c0_g1_i3	TRINITY_GG_16055_c0_g1::TRINITY_GG_16055_c0_g1_i3::g.36489::m.36489	4155.Migut.J00231.1.p	0	1060	COG0825@1|root,2QPRP@2759|Eukaryota,37MIP@33090|Viridiplantae,3G9IS@35493|Streptophyta,44DGP@71274|asterids	35493|Streptophyta	I	a carboxylase	CAC3	GO:0005575,GO:0005622,GO:0005623,GO:0005737,GO:0009507,GO:0009526,GO:0009532,GO:0009536,GO:0009570,GO:0009941,GO:0016020,GO:0031967,GO:0031975,GO:0043226,GO:0043227,GO:0043229,GO:0043231,GO:0044422,GO:0044424,GO:0044434,GO:0044435,GO:0044444,GO:0044446,GO:0044464	2.1.3.15,6.4.1.2	ko:K01962	ko00061,ko00620,ko00640,ko00720,ko01100,ko01110,ko01120,ko01130,ko01200,ko01212,map00061,map00620,map00640,map00720,map01100,map01110,map01120,map01130,map01200,map01212	M00082,M00376	R00742,R04386	RC00040,RC00253,RC00367	ko00000,ko00001,ko00002,ko01000	-	-	-	ACCA	TRINITY_GG_16055_c0_g1_i3	increasing	98.8435	446.118	460.807	1036.37	877.293	176.041	585.719	519.493	1101.82	739.033	103.38	354.083	735.027	820.299	255.935	789.197	856.072	890.857	956.046	93.3745	333.059	552.356	649.144	467.557	156.148	536.259
TRINITY_GG_16108_c0_g1_i1	TRINITY_GG_16108_c0_g1::TRINITY_GG_16108_c0_g1_i1::g.36570::m.36570	4155.Migut.K00014.1.p	5.78e-133	383	COG1028@1|root,KOG0725@2759|Eukaryota,37I6K@33090|Viridiplantae,3GCDJ@35493|Streptophyta,44EGN@71274|asterids	35493|Streptophyta	Q	Short-chain type dehydrogenase reductase-like	-	GO:0003674,GO:0003824,GO:0004033,GO:0005575,GO:0005622,GO:0005623,GO:0005737,GO:0008106,GO:0008150,GO:0008152,GO:0009507,GO:0009536,GO:0016491,GO:0016614,GO:0016616,GO:0043226,GO:0043227,GO:0043229,GO:0043231,GO:0044424,GO:0044444,GO:0044464,GO:0055114	1.1.1.100	ko:K00059	ko00061,ko00333,ko00780,ko01040,ko01100,ko01130,ko01212,map00061,map00333,map00780,map01040,map01100,map01130,map01212	M00083,M00572	R04533,R04534,R04536,R04543,R04566,R04953,R04964,R07759,R07763,R10116,R10120,R11671	RC00029,RC00117	ko00000,ko00001,ko00002,ko01000,ko01004	-	-	-	adh_short_C2	TRINITY_GG_16108_c0_g1_i1	decreasing	55.6265	48.1339	51.2533	38.5937	44.5072	44.137	33.7672	31.2014	20.598	40.3699	44.3933	47.4111	32.9549	35.3006	41.461	41.4306	37.8274	18.0446	28.6667	60.2033	43.0554	31.8277	19.7657	32.9006	42.1964	49.3705
TRINITY_GG_16227_c0_g1_i1	TRINITY_GG_16227_c0_g1::TRINITY_GG_16227_c0_g1_i1::g.36860::m.36860	4096.XP_009793740.1	4.35e-218	610	COG1947@1|root,2QT9C@2759|Eukaryota,37NY5@33090|Viridiplantae,3GEEH@35493|Streptophyta,44J3G@71274|asterids	35493|Streptophyta	H	4-diphosphocytidyl-2-C-methyl-D-erythritol kinase, chloroplastic chromoplastic	-	GO:0003674,GO:0003824,GO:0005575,GO:0005622,GO:0005623,GO:0005737,GO:0006793,GO:0006796,GO:0008150,GO:0008152,GO:0009507,GO:0009509,GO:0009536,GO:0009987,GO:0016301,GO:0016310,GO:0016740,GO:0016772,GO:0016773,GO:0043226,GO:0043227,GO:0043229,GO:0043231,GO:0044237,GO:0044424,GO:0044444,GO:0044464,GO:0050515	2.7.1.148	ko:K00919	ko00900,ko01100,ko01110,ko01130,map00900,map01100,map01110,map01130	M00096	R05634	RC00002,RC01439	ko00000,ko00001,ko00002,ko01000	-	-	-	GHMP_kinases_C,GHMP_kinases_N	TRINITY_GG_16227_c0_g1_i1	increasing	24.0871	12.9464	11.9264	21.3336	25.1198	19.2782	6.3164	7.30966	40.2882	16.1001	22.2308	26.1822	25.4144	18.0624	32.9137	11.3396	15.0555	25.2414	32.4199	11.8162	3.62245	11.2857	35.5347	47.9682	21.6337	6.99626
TRINITY_GG_16313_c0_g1_i1	TRINITY_GG_16313_c0_g1::TRINITY_GG_16313_c0_g1_i1::g.37032::m.37032	4641.GSMUA_Achr9P21710_001	0	965	COG0055@1|root,KOG1350@2759|Eukaryota,37N26@33090|Viridiplantae,3G7JF@35493|Streptophyta,3KTRR@4447|Liliopsida	35493|Streptophyta	C	Produces ATP from ADP in the presence of a proton gradient across the membrane	-	GO:0005575,GO:0005622,GO:0005623,GO:0005737,GO:0005739,GO:0005740,GO:0005743,GO:0016020,GO:0019866,GO:0031090,GO:0031966,GO:0031967,GO:0031975,GO:0043226,GO:0043227,GO:0043229,GO:0043231,GO:0044422,GO:0044424,GO:0044429,GO:0044444,GO:0044446,GO:0044464	3.6.3.14	ko:K02133	ko00190,ko01100,ko04714,ko05010,ko05012,ko05016,map00190,map01100,map04714,map05010,map05012,map05016	M00158	-	-	ko00000,ko00001,ko00002,ko01000	3.A.2.1	-	-	ATP-synt_ab,ATP-synt_ab_N,Synthase_beta	TRINITY_GG_16313_c0_g1_i1	increasing	94.2523	123.787	145.719	222.173	179.489	161.971	273.825	155.973	255.275	207.216	89.5708	107.121	188.478	187.254	141.236	193.491	193.767	269.616	171.178	133.147	174.43	198.834	273.014	189.746	116.772	142.594
TRINITY_GG_16401_c0_g1_i1	TRINITY_GG_16401_c0_g1::TRINITY_GG_16401_c0_g1_i1::g.37182::m.37182	218851.Aquca_002_01283.1	7.14e-217	601	COG2017@1|root,KOG1604@2759|Eukaryota,37SGG@33090|Viridiplantae,3GAXG@35493|Streptophyta	35493|Streptophyta	G	Converts alpha-aldose to the beta-anomer	-	-	5.1.3.3	ko:K01785	ko00010,ko00052,ko01100,ko01110,ko01120,ko01130,map00010,map00052,map01100,map01110,map01120,map01130	M00632	R01602,R10619	RC00563	ko00000,ko00001,ko00002,ko01000	-	-	-	Aldose_epim	TRINITY_GG_16401_c0_g1_i1	decreasing	42.8178	58.1922	34.9347	32.242	22.0163	52.288	44.3514	41.1845	27.4058	31.7217	63.8623	57.8907	35.5033	43.3283	42.2537	49.2864	30.3168	32.7541	30.8471	42.512	66.7566	33.679	25.3248	35.6305	47.1586	58.819
TRINITY_GG_16426_c0_g1_i1	TRINITY_GG_16426_c0_g1::TRINITY_GG_16426_c0_g1_i1::g.37215::m.37215	4155.Migut.D01453.1.p	0	892	COG2723@1|root,KOG0626@2759|Eukaryota,37KPD@33090|Viridiplantae,3GDAS@35493|Streptophyta,44DPB@71274|asterids	35493|Streptophyta	G	Belongs to the glycosyl hydrolase 1 family	-	-	3.2.1.21	ko:K05350	ko00460,ko00500,ko00940,ko01100,ko01110,map00460,map00500,map00940,map01100,map01110	-	R00026,R02558,R02887,R02985,R03527,R04949,R04998,R10035,R10039,R10040	RC00049,RC00059,RC00171,RC00262,RC00397,RC00451,RC00714,RC00746,RC01248	ko00000,ko00001,ko01000	-	-	-	Glyco_hydro_1	TRINITY_GG_16426_c0_g1_i1	decreasing	8.15101	2.05814	0.709505	0.0345203	0	4.36297	0.785283	2.94417	0.0698236	0	7.84214	0.10109	0	0	2.10234	0.0341555	0	0.0351063	0	9.80284	0.137998	0.0712029	0	0.0354532	8.99619	0.144253
TRINITY_GG_16481_c0_g1_i1	TRINITY_GG_16481_c0_g1::TRINITY_GG_16481_c0_g1_i1::g.37305::m.37305	4098.XP_009612136.1	2.08e-68	211	COG0633@1|root,2RZ87@2759|Eukaryota,37V1W@33090|Viridiplantae,3GIWE@35493|Streptophyta,44JNX@71274|asterids	35493|Streptophyta	C	Ferredoxins are iron-sulfur proteins that transfer electrons in a wide variety of metabolic reactions	-	GO:0005575,GO:0005622,GO:0005623,GO:0005737,GO:0009507,GO:0009536,GO:0043226,GO:0043227,GO:0043229,GO:0043231,GO:0044424,GO:0044444,GO:0044464	-	ko:K02639	ko00195,map00195	-	-	-	ko00000,ko00001,ko00194	-	-	-	Fer2	TRINITY_GG_16481_c0_g1_i1	decreasing	0.399233	0.730308	0.033786	0	0	0.608787	5.01898	0.169205	0	0	1.22746	34.7749	0.977476	1.18266	0.172323	9.39276	0.20577	0.491488	0.428929	0.396074	4.93343	0	0	0	0.535488	1.29827
TRINITY_GG_1652_c0_g1_i3	TRINITY_GG_1652_c0_g1::TRINITY_GG_1652_c0_g1_i3::g.4081::m.4081	4098.XP_009615011.1	0	1040	COG2352@1|root,2QPVS@2759|Eukaryota,37M42@33090|Viridiplantae,3GG6T@35493|Streptophyta,44J0Y@71274|asterids	35493|Streptophyta	C	Phosphoenolpyruvate carboxylase	PPC4	GO:0003674,GO:0003824,GO:0004611,GO:0005575,GO:0005622,GO:0005623,GO:0005737,GO:0005829,GO:0006082,GO:0006091,GO:0006099,GO:0006101,GO:0008150,GO:0008152,GO:0008964,GO:0009060,GO:0009987,GO:0015980,GO:0016829,GO:0016830,GO:0016831,GO:0016999,GO:0017144,GO:0019752,GO:0043436,GO:0044237,GO:0044238,GO:0044281,GO:0044424,GO:0044444,GO:0044464,GO:0045333,GO:0055114,GO:0071704,GO:0072350	4.1.1.31	ko:K01595	ko00620,ko00680,ko00710,ko00720,ko01100,ko01120,ko01200,map00620,map00680,map00710,map00720,map01100,map01120,map01200	M00168,M00170,M00171,M00172,M00173,M00346,M00374	R00345	RC02741	ko00000,ko00001,ko00002,ko01000	-	-	-	PEPcase	TRINITY_GG_1652_c0_g1_i3	decreasing	5.32311	4.81339	1.95959	0.863008	0.255579	5.88494	1.50228	1.92894	0.38403	0.786205	8.59225	5.55993	0.209459	0	6.20364	3.99619	1.98911	0.245744	0.428929	7.9875	2.72546	0	0.109002	0.10636	4.5338	5.66192
TRINITY_GG_1652_c0_g1_i5	TRINITY_GG_1652_c0_g1::TRINITY_GG_1652_c0_g1_i5::g.4084::m.4084	3641.EOY02183	0	1610	COG2352@1|root,2QPVS@2759|Eukaryota,37M42@33090|Viridiplantae,3GG6T@35493|Streptophyta	35493|Streptophyta	C	phosphoenolpyruvate carboxylase	PPC4	GO:0003674,GO:0003824,GO:0004611,GO:0005575,GO:0005622,GO:0005623,GO:0005737,GO:0005829,GO:0006082,GO:0006091,GO:0006099,GO:0006101,GO:0008150,GO:0008152,GO:0008964,GO:0009060,GO:0009987,GO:0015980,GO:0016829,GO:0016830,GO:0016831,GO:0016999,GO:0017144,GO:0019752,GO:0043436,GO:0044237,GO:0044238,GO:0044281,GO:0044424,GO:0044444,GO:0044464,GO:0045333,GO:0055114,GO:0071704,GO:0072350	4.1.1.31	ko:K01595	ko00620,ko00680,ko00710,ko00720,ko01100,ko01120,ko01200,map00620,map00680,map00710,map00720,map01100,map01120,map01200	M00168,M00170,M00171,M00172,M00173,M00346,M00374	R00345	RC02741	ko00000,ko00001,ko00002,ko01000	-	-	-	PEPcase	TRINITY_GG_1652_c0_g1_i5	decreasing	17.9988	39.2374	9.66279	14.8437	4.41786	108.432	54.3211	32.7581	27.685	7.48604	33.0393	29.8552	0.488738	0.430058	29.2605	46.4856	27.0588	9.61912	5.00417	63.5699	63.2377	11.6417	4.17841	2.58808	50.0146	68.3758
TRINITY_GG_16611_c0_g1_i2	TRINITY_GG_16611_c0_g1::TRINITY_GG_16611_c0_g1_i2::g.37588::m.37588	225117.XP_009361438.1	4.84e-131	386	COG0039@1|root,KOG1496@2759|Eukaryota,37PVK@33090|Viridiplantae,3GAQ1@35493|Streptophyta,4JH3N@91835|fabids	35493|Streptophyta	C	Malate dehydrogenase NADP	-	GO:0003674,GO:0003824,GO:0005575,GO:0005576,GO:0005622,GO:0005623,GO:0005737,GO:0005739,GO:0006082,GO:0006091,GO:0006099,GO:0006101,GO:0006107,GO:0006108,GO:0006139,GO:0006725,GO:0006732,GO:0006733,GO:0006734,GO:0006753,GO:0006793,GO:0006796,GO:0006807,GO:0008150,GO:0008152,GO:0008746,GO:0009060,GO:0009117,GO:0009507,GO:0009526,GO:0009532,GO:0009536,GO:0009570,GO:0009579,GO:0009941,GO:0009987,GO:…	1.1.1.82	ko:K00051	ko00620,ko00710,ko01100,ko01120,ko01200,map00620,map00710,map01100,map01120,map01200	M00172	R00343	RC00031	ko00000,ko00001,ko00002,ko01000	-	-	-	Ldh_1_C,Ldh_1_N	TRINITY_GG_16611_c0_g1_i2	decreasing	24.1203	44.416	18.8188	12.0131	8.65317	19.8532	55.0039	24.8731	13.5807	14.1175	32.3232	40.9413	1.74549	2.68786	30.3289	35.8633	25.9956	8.03934	4.7897	18.7805	32.0156	8.82916	5.41377	4.43165	25.7391	34.6206
TRINITY_GG_16622_c4_g1_i1	TRINITY_GG_16622_c4_g1::TRINITY_GG_16622_c4_g1_i1::g.37601::m.37601	4096.XP_009795010.1	3.28e-266	733	COG3407@1|root,KOG2833@2759|Eukaryota,37RIZ@33090|Viridiplantae,3G7RP@35493|Streptophyta,44DVH@71274|asterids	35493|Streptophyta	I	Performs the first committed step in the biosynthesis of isoprene-containing compounds such as sterols and terpenoids	-	GO:0003674,GO:0003824,GO:0004163,GO:0005488,GO:0005515,GO:0005575,GO:0005622,GO:0005623,GO:0005737,GO:0005777,GO:0005829,GO:0006066,GO:0006084,GO:0006139,GO:0006163,GO:0006464,GO:0006486,GO:0006487,GO:0006488,GO:0006489,GO:0006490,GO:0006629,GO:0006637,GO:0006644,GO:0006694,GO:0006695,GO:0006720,GO:0006725,GO:0006732,GO:0006753,GO:0006790,GO:0006793,GO:0006796,GO:0006807,GO:0008150,GO:0008152,GO:…	4.1.1.33	ko:K01597	ko00900,ko01100,ko01110,ko01130,map00900,map01100,map01110,map01130	M00095	R01121	RC00453	ko00000,ko00001,ko00002,ko01000	-	-	-	GHMP_kinases_N	TRINITY_GG_16622_c4_g1_i1	increasing	42.5849	98.6911	112.98	221.966	172.516	51.1043	108.096	118.613	175.746	129.314	40.9496	67.1236	129.585	112.568	83.6113	140.96	196.202	200.597	195.985	46.4727	66.2391	126.065	155.401	111.288	49.729	91.4201
TRINITY_GG_16634_c0_g1_i1	TRINITY_GG_16634_c0_g1::TRINITY_GG_16634_c0_g1_i1::g.37659::m.37659	4155.Migut.F00923.1.p	0	917	COG0508@1|root,KOG0557@2759|Eukaryota,37JSR@33090|Viridiplantae,3G8IA@35493|Streptophyta,44G52@71274|asterids	35493|Streptophyta	C	of pyruvate dehydrogenase complex	LTA3	GO:0005575,GO:0005622,GO:0005623,GO:0005737,GO:0032991,GO:0044424,GO:0044444,GO:0044464,GO:0045254,GO:1902494,GO:1990204	2.3.1.12	ko:K00627	ko00010,ko00020,ko00620,ko01100,ko01110,ko01120,ko01130,ko01200,map00010,map00020,map00620,map01100,map01110,map01120,map01130,map01200	M00307	R00209,R02569	RC00004,RC02742,RC02857	br01601,ko00000,ko00001,ko00002,ko01000	-	-	-	2-oxoacid_dh,Biotin_lipoyl,E3_binding	TRINITY_GG_16634_c0_g1_i1	increasing	34.9662	26.5898	46.9287	66.279	68.0205	36.4257	35.4743	57.6989	65.8087	77.4925	29.7319	30.4617	72.438	65.763	36.4636	31.184	57.8557	76.9529	72.203	35.4817	26.3232	68.96	75.4658	59.1714	35.3422	39.417
TRINITY_GG_16641_c0_g1_i1	TRINITY_GG_16641_c0_g1::TRINITY_GG_16641_c0_g1_i1::g.37668::m.37668	4155.Migut.L01482.1.p	0	917	COG0436@1|root,KOG0258@2759|Eukaryota,37NSY@33090|Viridiplantae,3GBGP@35493|Streptophyta,44GT9@71274|asterids	35493|Streptophyta	E	Aminotransferase class I and II	-	GO:0001666,GO:0003674,GO:0003824,GO:0004021,GO:0005575,GO:0005576,GO:0005622,GO:0005623,GO:0005737,GO:0005773,GO:0005777,GO:0006950,GO:0008150,GO:0008152,GO:0008453,GO:0008483,GO:0009507,GO:0009532,GO:0009536,GO:0009570,GO:0009628,GO:0009853,GO:0009987,GO:0016020,GO:0016740,GO:0016769,GO:0036293,GO:0042579,GO:0043094,GO:0043226,GO:0043227,GO:0043229,GO:0043231,GO:0044237,GO:0044422,GO:0044424,GO:…	2.6.1.2,2.6.1.4,2.6.1.44	ko:K14272	ko00220,ko00250,ko00260,ko00630,ko00710,ko01100,ko01110,ko01120,ko01130,ko01200,ko01210,ko01230,map00220,map00250,map00260,map00630,map00710,map01100,map01110,map01120,map01130,map01200,map01210,map01230	M00171,M00532	R00258,R00369,R00372	RC00006,RC00008,RC00018	ko00000,ko00001,ko00002,ko01000,ko01007	-	-	-	Aminotran_1_2	TRINITY_GG_16641_c0_g1_i1	decreasing	460.981	646.754	220.555	158.345	120.889	172.49	269.693	243.52	141.009	193.27	500.431	317.725	71.7049	50.6035	318.453	346.61	201.861	109.11	89.7891	226.488	259.678	156.255	127.205	123.058	543.092	370.91
TRINITY_GG_16663_c0_g1_i1	TRINITY_GG_16663_c0_g1::TRINITY_GG_16663_c0_g1_i1::g.37715::m.37715	4096.XP_009790731.1	5.4e-292	798	COG0045@1|root,KOG1254@2759|Eukaryota,37IP2@33090|Viridiplantae,3GCZE@35493|Streptophyta,44MUH@71274|asterids	35493|Streptophyta	C	ATP-citrate synthase alpha chain protein	ACLA-1	GO:0003674,GO:0003824,GO:0003878,GO:0005575,GO:0005622,GO:0005623,GO:0005737,GO:0005829,GO:0006082,GO:0006084,GO:0006085,GO:0006139,GO:0006163,GO:0006164,GO:0006629,GO:0006631,GO:0006633,GO:0006637,GO:0006725,GO:0006732,GO:0006753,GO:0006790,GO:0006793,GO:0006796,GO:0006807,GO:0008150,GO:0008152,GO:0008610,GO:0009058,GO:0009108,GO:0009117,GO:0009150,GO:0009152,GO:0009165,GO:0009259,GO:0009260,GO:…	2.3.3.8	ko:K01648	ko00020,ko00720,ko01100,ko01110,ko01120,ko01130,map00020,map00720,map01100,map01110,map01120,map01130	-	R00352	RC00004,RC00067	ko00000,ko00001,ko01000,ko04147	-	-	-	ATP-grasp_2,Citrate_bind	TRINITY_GG_16663_c0_g1_i1	increasing	30.3417	54.7067	63.1122	51.0556	50.0569	30.3717	55.1746	45.6177	62.9809	62.9648	29.766	50.8818	62.6981	64.9746	33.603	57.2446	49.9336	42.0573	40.0691	24.5896	32.0846	51.1237	45.7809	47.3655	26.4174	38.6597
TRINITY_GG_16673_c0_g1_i1	TRINITY_GG_16673_c0_g1::TRINITY_GG_16673_c0_g1_i1::g.37748::m.37748	4096.XP_009773258.1	5.96e-172	486	COG2227@1|root,KOG1270@2759|Eukaryota,37S1R@33090|Viridiplantae,3GE2H@35493|Streptophyta,44ECM@71274|asterids	35493|Streptophyta	H	IX methyltransferase	CHLM	GO:0003674,GO:0003824,GO:0005575,GO:0005622,GO:0005623,GO:0005737,GO:0006725,GO:0006778,GO:0006779,GO:0006807,GO:0008150,GO:0008152,GO:0008168,GO:0008171,GO:0008757,GO:0009058,GO:0009507,GO:0009526,GO:0009534,GO:0009536,GO:0009579,GO:0009941,GO:0009987,GO:0015994,GO:0015995,GO:0016740,GO:0016741,GO:0018130,GO:0019438,GO:0031967,GO:0031975,GO:0031976,GO:0031984,GO:0032259,GO:0033013,GO:0033014,GO:…	2.1.1.11	ko:K03428	ko00860,ko01100,ko01110,map00860,map01100,map01110	-	R04237	RC00003,RC00460	ko00000,ko00001,ko01000	-	-	-	Mg-por_mtran_C	TRINITY_GG_16673_c0_g1_i1	increasing	6.45427	11.2534	3.51374	5.9375	2.99392	5.74965	9.35511	3.04569	4.1545	4.92233	10.1266	15.3993	3.42117	2.50867	9.68457	18.0341	8.40228	7.96912	4.39652	6.23817	9.03888	2.81251	5.99511	3.54532	4.92649	5.8783
TRINITY_GG_16673_c0_g1_i2	TRINITY_GG_16673_c0_g1::TRINITY_GG_16673_c0_g1_i2::g.37751::m.37751	4096.XP_009773258.1	5.96e-172	486	COG2227@1|root,KOG1270@2759|Eukaryota,37S1R@33090|Viridiplantae,3GE2H@35493|Streptophyta,44ECM@71274|asterids	35493|Streptophyta	H	IX methyltransferase	CHLM	GO:0003674,GO:0003824,GO:0005575,GO:0005622,GO:0005623,GO:0005737,GO:0006725,GO:0006778,GO:0006779,GO:0006807,GO:0008150,GO:0008152,GO:0008168,GO:0008171,GO:0008757,GO:0009058,GO:0009507,GO:0009526,GO:0009534,GO:0009536,GO:0009579,GO:0009941,GO:0009987,GO:0015994,GO:0015995,GO:0016740,GO:0016741,GO:0018130,GO:0019438,GO:0031967,GO:0031975,GO:0031976,GO:0031984,GO:0032259,GO:0033013,GO:0033014,GO:…	2.1.1.11	ko:K03428	ko00860,ko01100,ko01110,map00860,map01100,map01110	-	R04237	RC00003,RC00460	ko00000,ko00001,ko01000	-	-	-	Mg-por_mtran_C	TRINITY_GG_16673_c0_g1_i2	decreasing	23.2221	60.7815	33.2454	8.73364	8.32457	25.772	52.1359	34.7886	17.6654	10.2548	36.9944	52.9036	22.8311	6.84509	40.1513	62.7095	34.638	9.12763	12.3317	27.6262	61.7542	32.1481	15.5873	16.273	37.4127	50.7048
TRINITY_GG_16686_c0_g1_i1	TRINITY_GG_16686_c0_g1::TRINITY_GG_16686_c0_g1_i1::g.37798::m.37798	4096.XP_009798863.1	1.92999999998464e-313	862	COG0318@1|root,KOG1176@2759|Eukaryota,37HXA@33090|Viridiplantae,3G9TA@35493|Streptophyta,44Q5I@71274|asterids	35493|Streptophyta	I	4-coumarate--CoA ligase	4CL1	GO:0003674,GO:0003824,GO:0005575,GO:0005622,GO:0005623,GO:0005737,GO:0006725,GO:0008150,GO:0008152,GO:0009058,GO:0009698,GO:0009699,GO:0009987,GO:0016207,GO:0016405,GO:0016874,GO:0016877,GO:0016878,GO:0019438,GO:0019748,GO:0044237,GO:0044249,GO:0044424,GO:0044464,GO:0044550,GO:0071704,GO:1901360,GO:1901362,GO:1901576	6.2.1.12	ko:K01904	ko00130,ko00360,ko00940,ko01100,ko01110,map00130,map00360,map00940,map01100,map01110	M00039,M00137,M00350	R01616,R01943,R02194,R02221,R02255,R06583	RC00004,RC00131	ko00000,ko00001,ko00002,ko01000	-	-	-	AMP-binding,AMP-binding_C	TRINITY_GG_16686_c0_g1_i1	decreasing	3.49329	0.39835	0.0675719	0	0	0.947001	0	0.067682	0	0	1.60252	0.0673931	0	0	1.48198	0.102466	0	0	0	4.52185	0.103499	0	0	0	1.07098	0
TRINITY_GG_16686_c0_g1_i2	TRINITY_GG_16686_c0_g1::TRINITY_GG_16686_c0_g1_i2::g.37799::m.37799	4096.XP_009798863.1	0	930	COG0318@1|root,KOG1176@2759|Eukaryota,37HXA@33090|Viridiplantae,3G9TA@35493|Streptophyta,44Q5I@71274|asterids	35493|Streptophyta	I	4-coumarate--CoA ligase	4CL1	GO:0003674,GO:0003824,GO:0005575,GO:0005622,GO:0005623,GO:0005737,GO:0006725,GO:0008150,GO:0008152,GO:0009058,GO:0009698,GO:0009699,GO:0009987,GO:0016207,GO:0016405,GO:0016874,GO:0016877,GO:0016878,GO:0019438,GO:0019748,GO:0044237,GO:0044249,GO:0044424,GO:0044464,GO:0044550,GO:0071704,GO:1901360,GO:1901362,GO:1901576	6.2.1.12	ko:K01904	ko00130,ko00360,ko00940,ko01100,ko01110,map00130,map00360,map00940,map01100,map01110	M00039,M00137,M00350	R01616,R01943,R02194,R02221,R02255,R06583	RC00004,RC00131	ko00000,ko00001,ko00002,ko01000	-	-	-	AMP-binding,AMP-binding_C	TRINITY_GG_16686_c0_g1_i2	decreasing	54.5952	1.06227	0.439218	0	0.0730225	37.8801	0.546284	0.135364	0.279294	0.170914	40.8132	0.943504	0	0.0358381	38.5659	1.02466	0	0.175531	0.285953	110.967	1.24198	1.28165	3.3064	0.177266	55.5836	0.144253
TRINITY_GG_16687_c0_g1_i1	TRINITY_GG_16687_c0_g1::TRINITY_GG_16687_c0_g1_i1::g.37800::m.37800	4081.Solyc03g117480.2.1	0	1364	COG3808@1|root,2QPJC@2759|Eukaryota,37HW9@33090|Viridiplantae,3G71T@35493|Streptophyta,44R2J@71274|asterids	35493|Streptophyta	C	Pyrophosphate-energized vacuolar membrane proton pump-like	-	-	3.6.1.1	ko:K01507	ko00190,map00190	-	-	-	ko00000,ko00001,ko01000	-	-	-	H_PPase	TRINITY_GG_16687_c0_g1_i1	decreasing	173.833	74.0598	62.6054	17.3292	17.708	203.369	96.7264	154.687	66.7164	38.2506	201.85	134.988	12.7072	6.16416	246.56	80.0605	80.6962	37.6339	42.3567	299.003	118.644	100.503	41.9295	31.3406	239.47	110.317
TRINITY_GG_16728_c0_g1_i1	TRINITY_GG_16728_c0_g1::TRINITY_GG_16728_c0_g1_i1::g.37896::m.37896	4113.PGSC0003DMT400069302	1.74e-262	731	COG2376@1|root,KOG2426@2759|Eukaryota,37N3R@33090|Viridiplantae,3GAMX@35493|Streptophyta,44G36@71274|asterids	35493|Streptophyta	G	3,4-dihydroxy-2-butanone kinase	-	-	2.7.1.28,2.7.1.29,4.6.1.15	ko:K00863	ko00051,ko00561,ko00680,ko01100,ko01120,ko01200,ko04622,map00051,map00561,map00680,map01100,map01120,map01200,map04622	M00344	R01011,R01059	RC00002,RC00017	ko00000,ko00001,ko00002,ko01000	-	-	-	Dak1,Dak2	TRINITY_GG_16728_c0_g1_i1	decreasing	16.6347	7.56864	9.79793	3.59011	5.25762	14.0697	6.72612	6.90357	4.22433	2.90554	13.3657	5.45884	2.79279	3.36879	14.1994	5.97721	3.01796	2.42233	4.2178	11.1231	4.79544	2.84812	3.08839	2.09174	11.2809	7.03232
TRINITY_GG_16837_c0_g1_i1	TRINITY_GG_16837_c0_g1::TRINITY_GG_16837_c0_g1_i1::g.38121::m.38121	4155.Migut.D02464.1.p	6.16e-119	349	COG1472@1|root,2QQ55@2759|Eukaryota,37HYI@33090|Viridiplantae,3G89A@35493|Streptophyta,44SFW@71274|asterids	35493|Streptophyta	G	Glycosyl hydrolase family 3 N terminal domain	-	-	3.2.1.21	ko:K01188,ko:K05349	ko00460,ko00500,ko00940,ko01100,ko01110,map00460,map00500,map00940,map01100,map01110	-	R00026,R02558,R02887,R02985,R03527,R04949,R04998,R10035,R10039,R10040	RC00049,RC00059,RC00171,RC00262,RC00397,RC00451,RC00714,RC00746,RC01248	ko00000,ko00001,ko01000	-	GH1,GH3	-	Glyco_hydro_3,Glyco_hydro_3_C	TRINITY_GG_16837_c0_g1_i1	increasing	0.199617	0.0331958	0	0.241642	1.56998	0.710251	0	0	0.872795	0.957119	0.306866	0	0.488738	0.895954	0.137859	0	0	0	0.321697	0.0330062	0	0.142406	0.290672	0.10636	0.713984	0.0721263
TRINITY_GG_16837_c0_g1_i2	TRINITY_GG_16837_c0_g1::TRINITY_GG_16837_c0_g1_i2::g.38119::m.38119	3983.cassava4.1_003582m	0	924	COG1472@1|root,2QQ55@2759|Eukaryota,37HYI@33090|Viridiplantae,3G89A@35493|Streptophyta,4JG1K@91835|fabids	35493|Streptophyta	G	Lysosomal beta glucosidase-like	-	GO:0000272,GO:0003674,GO:0003824,GO:0004553,GO:0005575,GO:0005623,GO:0005886,GO:0005975,GO:0005976,GO:0008150,GO:0008152,GO:0008422,GO:0009056,GO:0009057,GO:0009251,GO:0015926,GO:0016020,GO:0016052,GO:0016787,GO:0016798,GO:0042597,GO:0043170,GO:0044042,GO:0044238,GO:0044464,GO:0071704,GO:0071944,GO:1901575	3.2.1.21	ko:K01188,ko:K05349	ko00460,ko00500,ko00940,ko01100,ko01110,map00460,map00500,map00940,map01100,map01110	-	R00026,R02558,R02887,R02985,R03527,R04949,R04998,R10035,R10039,R10040	RC00049,RC00059,RC00171,RC00262,RC00397,RC00451,RC00714,RC00746,RC01248	ko00000,ko00001,ko01000	-	GH1,GH3	-	Glyco_hydro_3,Glyco_hydro_3_C	TRINITY_GG_16837_c0_g1_i2	increasing	6.95331	0.597524	2.33123	7.11119	8.94526	14.8815	1.05842	0.913707	14.3837	18.4587	9.78562	1.17938	61.8952	154.391	3.20521	0.785576	1.09744	6.10849	10.5445	5.11596	0.241497	1.92248	7.55748	10.4942	21.9193	1.91135
TRINITY_GG_16837_c0_g1_i4	TRINITY_GG_16837_c0_g1::TRINITY_GG_16837_c0_g1_i4::g.38118::m.38118	161934.XP_010685489.1	4.32e-78	250	COG1472@1|root,2QQ55@2759|Eukaryota,37HYI@33090|Viridiplantae,3G89A@35493|Streptophyta	35493|Streptophyta	G	Lysosomal beta	-	-	3.2.1.21	ko:K01188,ko:K05349	ko00460,ko00500,ko00940,ko01100,ko01110,map00460,map00500,map00940,map01100,map01110	-	R00026,R02558,R02887,R02985,R03527,R04949,R04998,R10035,R10039,R10040	RC00049,RC00059,RC00171,RC00262,RC00397,RC00451,RC00714,RC00746,RC01248	ko00000,ko00001,ko01000	-	GH1,GH3	-	Glyco_hydro_3,Glyco_hydro_3_C	TRINITY_GG_16837_c0_g1_i4	increasing	0.299425	0	0.135144	0.310683	0	0	0	0.067682	0.802971	0.991302	0	0	0.768017	1.43353	0	0	0	0.456381	0.285953	0	0	0	0	0.709064	0.749683	0
TRINITY_GG_16856_c0_g1_i2	TRINITY_GG_16856_c0_g1::TRINITY_GG_16856_c0_g1_i2::g.38173::m.38173	29760.VIT_06s0080g00410.t01	5.13e-79	238	COG0633@1|root,2RZ87@2759|Eukaryota,37V1W@33090|Viridiplantae,3GIWE@35493|Streptophyta	33090|Viridiplantae	C	Ferredoxins are iron-sulfur proteins that transfer electrons in a wide variety of metabolic reactions	-	GO:0005575,GO:0005622,GO:0005623,GO:0005737,GO:0009507,GO:0009536,GO:0043226,GO:0043227,GO:0043229,GO:0043231,GO:0044424,GO:0044444,GO:0044464	-	ko:K02639	ko00195,map00195	-	-	-	ko00000,ko00001,ko00194	-	-	-	Fer2	TRINITY_GG_16856_c0_g1_i2	decreasing	51.1351	131.455	66.1529	91.0992	73.8258	113.911	111.647	63.3842	66.9259	25.6371	43.8478	87.4426	40.3907	29.1364	129.311	180.512	108.647	94.0848	49.7915	42.3139	110.847	41.5113	45.4539	28.7526	135.942	225.287
TRINITY_GG_16868_c0_g1_i1	TRINITY_GG_16868_c0_g1::TRINITY_GG_16868_c0_g1_i1::g.38199::m.38199	4155.Migut.F01081.1.p	3.98e-107	311	KOG3365@1|root,KOG3365@2759|Eukaryota,37TSM@33090|Viridiplantae,3GCS6@35493|Streptophyta,44G0D@71274|asterids	35493|Streptophyta	C	NADH dehydrogenase ubiquinone 1 alpha subcomplex subunit 5	-	GO:0005575,GO:0005622,GO:0005623,GO:0005737,GO:0005739,GO:0005740,GO:0005743,GO:0005746,GO:0005747,GO:0008150,GO:0008152,GO:0009507,GO:0009536,GO:0009853,GO:0009987,GO:0016020,GO:0019866,GO:0030964,GO:0031090,GO:0031966,GO:0031967,GO:0031975,GO:0032991,GO:0043094,GO:0043226,GO:0043227,GO:0043229,GO:0043231,GO:0044237,GO:0044422,GO:0044424,GO:0044425,GO:0044429,GO:0044444,GO:0044446,GO:0044455,GO:…	-	ko:K03949	ko00190,ko01100,ko04714,ko04723,ko04932,ko05010,ko05012,ko05016,map00190,map01100,map04714,map04723,map04932,map05010,map05012,map05016	M00146	-	-	ko00000,ko00001,ko00002	3.D.1.6	-	-	ETC_C1_NDUFA5	TRINITY_GG_16868_c0_g1_i1	increasing	20.2611	18.656	22.8055	30.2743	25.0102	18.3312	21.8172	23.2488	31.9443	36.1312	18.6506	18.7016	38.2612	38.3827	25.814	20.7665	25.2068	33.351	32.2769	13.9286	14.5243	21.7169	23.1811	29.6743	20.7055	22.0346
TRINITY_GG_16894_c0_g1_i2	TRINITY_GG_16894_c0_g1::TRINITY_GG_16894_c0_g1_i2::g.38272::m.38272	3983.cassava4.1_013368m	3.25e-44	152	COG0511@1|root,2QUI2@2759|Eukaryota,37KAE@33090|Viridiplantae,3GGUJ@35493|Streptophyta,4JP7I@91835|fabids	35493|Streptophyta	C	first, biotin carboxylase catalyzes the carboxylation of the carrier protein and then the transcarboxylase transfers the carboxyl group to form malonyl-CoA	-	GO:0003674,GO:0003824,GO:0003989,GO:0005575,GO:0005622,GO:0005623,GO:0005737,GO:0006082,GO:0006629,GO:0006631,GO:0006633,GO:0008150,GO:0008152,GO:0008610,GO:0009058,GO:0009507,GO:0009526,GO:0009532,GO:0009536,GO:0009570,GO:0009941,GO:0009987,GO:0016053,GO:0016421,GO:0016874,GO:0016885,GO:0019752,GO:0031967,GO:0031975,GO:0032787,GO:0043226,GO:0043227,GO:0043229,GO:0043231,GO:0043436,GO:0044237,GO:…	-	ko:K02160	ko00061,ko00620,ko00640,ko00720,ko01100,ko01110,ko01120,ko01130,ko01200,ko01212,map00061,map00620,map00640,map00720,map01100,map01110,map01120,map01130,map01200,map01212	M00082,M00376	R00742	RC00040,RC00367	ko00000,ko00001,ko00002	-	-	-	Biotin_lipoyl	TRINITY_GG_16894_c0_g1_i2	increasing	8.01794	30.009	22.1636	29.3768	33.8094	16.4034	37.3863	30.4569	34.1437	86.3458	12.1724	32.1128	44.1261	34.8347	17.3702	51.4723	66.1208	39.5297	58.5488	14.8858	37.501	57.3539	37.86	45.8055	18.1709	44.0692
TRINITY_GG_16918_c1_g1_i2	TRINITY_GG_16918_c1_g1::TRINITY_GG_16918_c1_g1_i2::g.38315::m.38315	4098.XP_009598879.1	5.53e-64	197	COG0236@1|root,KOG1748@2759|Eukaryota,37VI6@33090|Viridiplantae,3GJC4@35493|Streptophyta	35493|Streptophyta	CIQ	Carrier of the growing fatty acid chain in fatty acid biosynthesis	-	GO:0000035,GO:0000036,GO:0003674,GO:0005488,GO:0005575,GO:0005622,GO:0005623,GO:0005737,GO:0005739,GO:0005759,GO:0005829,GO:0005975,GO:0006082,GO:0006629,GO:0006631,GO:0006633,GO:0006643,GO:0006644,GO:0006664,GO:0006793,GO:0006796,GO:0008150,GO:0008152,GO:0008610,GO:0008654,GO:0009058,GO:0009245,GO:0009247,GO:0009311,GO:0009312,GO:0009987,GO:0016051,GO:0016053,GO:0019637,GO:0019752,GO:0019842,GO:…	-	ko:K03955	ko00190,ko01100,ko04714,ko04723,ko04932,ko05010,ko05012,ko05016,map00190,map01100,map04714,map04723,map04932,map05010,map05012,map05016	M00146	-	-	ko00000,ko00001,ko00002	3.D.1.6	-	-	PP-binding	TRINITY_GG_16918_c1_g1_i2	increasing	15.9693	16.8303	23.8867	22.6108	20.1542	12.3448	14.3741	16.5483	10.299	17.946	12.0701	18.9375	15.1509	18.4566	12.3383	13.2523	16.4616	14.3936	13.547	12.8394	12.9373	14.5966	9.30151	15.5285	12.3876	13.5598
TRINITY_GG_16918_c1_g1_i3	TRINITY_GG_16918_c1_g1::TRINITY_GG_16918_c1_g1_i3::g.38317::m.38317	4098.XP_009598879.1	5.53e-64	197	COG0236@1|root,KOG1748@2759|Eukaryota,37VI6@33090|Viridiplantae,3GJC4@35493|Streptophyta	35493|Streptophyta	CIQ	Carrier of the growing fatty acid chain in fatty acid biosynthesis	-	GO:0000035,GO:0000036,GO:0003674,GO:0005488,GO:0005575,GO:0005622,GO:0005623,GO:0005737,GO:0005739,GO:0005759,GO:0005829,GO:0005975,GO:0006082,GO:0006629,GO:0006631,GO:0006633,GO:0006643,GO:0006644,GO:0006664,GO:0006793,GO:0006796,GO:0008150,GO:0008152,GO:0008610,GO:0008654,GO:0009058,GO:0009245,GO:0009247,GO:0009311,GO:0009312,GO:0009987,GO:0016051,GO:0016053,GO:0019637,GO:0019752,GO:0019842,GO:…	-	ko:K03955	ko00190,ko01100,ko04714,ko04723,ko04932,ko05010,ko05012,ko05016,map00190,map01100,map04714,map04723,map04932,map05010,map05012,map05016	M00146	-	-	ko00000,ko00001,ko00002	3.D.1.6	-	-	PP-binding	TRINITY_GG_16918_c1_g1_i3	increasing	11.0455	10.9214	14.9672	23.3012	23.2577	12.0743	11.1647	14.7885	14.2789	16.647	16.9458	21.7006	28.5563	22.578	9.99475	10.2808	12.0033	14.7446	13.7257	15.6779	15.6283	23.6394	25.9425	28.8235	15.4577	15.9399
TRINITY_GG_16920_c0_g1_i1	TRINITY_GG_16920_c0_g1::TRINITY_GG_16920_c0_g1_i1::g.38318::m.38318	3760.EMJ19189	7.1e-282	775	COG5231@1|root,KOG2759@2759|Eukaryota,37KG5@33090|Viridiplantae,3GAXP@35493|Streptophyta,4JES8@91835|fabids	35493|Streptophyta	C	V-type proton ATPase subunit	-	GO:0000221,GO:0000325,GO:0003674,GO:0003824,GO:0005215,GO:0005575,GO:0005622,GO:0005623,GO:0005737,GO:0005773,GO:0005774,GO:0005794,GO:0005886,GO:0006810,GO:0006811,GO:0006812,GO:0006873,GO:0006885,GO:0007035,GO:0008150,GO:0008324,GO:0009507,GO:0009536,GO:0009987,GO:0012505,GO:0015075,GO:0015077,GO:0015078,GO:0015318,GO:0015399,GO:0015405,GO:0015672,GO:0016020,GO:0016462,GO:0016469,GO:0016471,GO:…	-	ko:K02144	ko00190,ko01100,ko04142,ko04145,ko04150,ko04721,ko05110,ko05120,ko05152,ko05323,map00190,map01100,map04142,map04145,map04150,map04721,map05110,map05120,map05152,map05323	M00160	-	-	ko00000,ko00001,ko00002	3.A.2.2	-	-	V-ATPase_H_C,V-ATPase_H_N	TRINITY_GG_16920_c0_g1_i1	increasing	67.537	62.5077	89.0598	96.2427	84.3045	69.1987	77.3674	95.1271	108.436	84.4316	68.1925	72.1106	68.5979	64.867	75.2019	81.3584	84.0914	100.264	87.8947	66.1774	50.6798	113.035	90.2537	73.8136	65.5794	82.9814
TRINITY_GG_16920_c0_g1_i2	TRINITY_GG_16920_c0_g1::TRINITY_GG_16920_c0_g1_i2::g.38319::m.38319	3760.EMJ19189	6.26e-248	687	COG5231@1|root,KOG2759@2759|Eukaryota,37KG5@33090|Viridiplantae,3GAXP@35493|Streptophyta,4JES8@91835|fabids	35493|Streptophyta	C	V-type proton ATPase subunit	-	GO:0000221,GO:0000325,GO:0003674,GO:0003824,GO:0005215,GO:0005575,GO:0005622,GO:0005623,GO:0005737,GO:0005773,GO:0005774,GO:0005794,GO:0005886,GO:0006810,GO:0006811,GO:0006812,GO:0006873,GO:0006885,GO:0007035,GO:0008150,GO:0008324,GO:0009507,GO:0009536,GO:0009987,GO:0012505,GO:0015075,GO:0015077,GO:0015078,GO:0015318,GO:0015399,GO:0015405,GO:0015672,GO:0016020,GO:0016462,GO:0016469,GO:0016471,GO:…	-	ko:K02144	ko00190,ko01100,ko04142,ko04145,ko04150,ko04721,ko05110,ko05120,ko05152,ko05323,map00190,map01100,map04142,map04145,map04150,map04721,map05110,map05120,map05152,map05323	M00160	-	-	ko00000,ko00001,ko00002	3.A.2.2	-	-	V-ATPase_H_C,V-ATPase_H_N	TRINITY_GG_16920_c0_g1_i2	decreasing	11.9437	11.021	6.45312	2.62355	2.77486	4.49826	2.66313	1.79357	0.244383	0	5.18263	4.27946	1.67567	1.68439	4.23915	4.78177	1.92052	0.351063	2.60932	6.23817	6.69291	4.02296	2.18004	2.44627	14.9223	15.8317
TRINITY_GG_16935_c0_g1_i2	TRINITY_GG_16935_c0_g1::TRINITY_GG_16935_c0_g1_i2::g.38350::m.38350	4098.XP_009589177.1	5.38e-55	173	KOG1772@1|root,KOG1772@2759|Eukaryota,37V81@33090|Viridiplantae,3GJCD@35493|Streptophyta,44KJZ@71274|asterids	35493|Streptophyta	C	Catalytic subunit of the peripheral V1 complex of vacuolar ATPase (V-ATPase). V-ATPase is responsible for acidifying a variety of intracellular compartments in eukaryotic cells	-	-	-	ko:K02152	ko00190,ko01100,ko04145,ko04150,ko04721,ko04966,ko05110,ko05120,ko05323,map00190,map01100,map04145,map04150,map04721,map04966,map05110,map05120,map05323	M00160	-	-	ko00000,ko00001,ko00002	3.A.2.2	-	-	V-ATPase_G	TRINITY_GG_16935_c0_g1_i2	decreasing	10.613	3.55195	4.62868	3.79724	4.01624	12.6492	6.21398	9.64469	6.70306	5.3667	4.19384	2.59464	3.97973	2.43699	8.34045	3.48386	6.31028	5.16062	5.18289	8.0205	3.10496	8.86476	4.65075	9.11147	7.03274	4.94065
TRINITY_GG_16971_c0_g1_i4	TRINITY_GG_16971_c0_g1::TRINITY_GG_16971_c0_g1_i4::g.38438::m.38438	3988.XP_002530415.1	1.18e-83	258	COG0158@1|root,KOG1458@2759|Eukaryota,37NTD@33090|Viridiplantae,3GCDM@35493|Streptophyta,4JNQT@91835|fabids	35493|Streptophyta	G	Sedoheptulose-1,7-bisphosphatase	SBPase	GO:0000271,GO:0003674,GO:0003824,GO:0005575,GO:0005576,GO:0005622,GO:0005623,GO:0005737,GO:0005975,GO:0005976,GO:0005982,GO:0005984,GO:0005985,GO:0005986,GO:0005996,GO:0006000,GO:0006002,GO:0006006,GO:0006073,GO:0006094,GO:0006793,GO:0006796,GO:0006950,GO:0006952,GO:0008150,GO:0008152,GO:0009058,GO:0009059,GO:0009250,GO:0009311,GO:0009312,GO:0009507,GO:0009526,GO:0009532,GO:0009536,GO:0009570,GO:…	3.1.3.37	ko:K01100	ko00710,ko01100,ko01120,ko01200,map00710,map01100,map01120,map01200	M00165,M00167	R01845	RC00017	ko00000,ko00001,ko00002,ko01000	-	-	-	FBPase	TRINITY_GG_16971_c0_g1_i4	decreasing	3.1606	5.80927	0.844649	0	0	5.34379	11.9841	5.58377	3.91012	0.717839	3.27324	4.48164	0.279279	0.107514	9.27099	9.42692	4.56124	0.491488	0.786369	3.96074	5.51993	0.320413	0.036334	0	10.4242	7.9339
TRINITY_GG_17004_c0_g1_i1	TRINITY_GG_17004_c0_g1::TRINITY_GG_17004_c0_g1_i1::g.38528::m.38528	4155.Migut.F00525.1.p	3.83e-233	654	COG0205@1|root,KOG2440@2759|Eukaryota,37R0Z@33090|Viridiplantae,3G9ZT@35493|Streptophyta,44IJI@71274|asterids	35493|Streptophyta	G	Catalyzes the phosphorylation of D-fructose 6-phosphate to fructose 1,6-bisphosphate by ATP, the first committing step of glycolysis	-	GO:0003674,GO:0003824,GO:0003872,GO:0005575,GO:0005622,GO:0005623,GO:0005737,GO:0005975,GO:0006082,GO:0006090,GO:0006091,GO:0006096,GO:0006139,GO:0006163,GO:0006164,GO:0006165,GO:0006725,GO:0006732,GO:0006733,GO:0006753,GO:0006754,GO:0006757,GO:0006793,GO:0006796,GO:0006807,GO:0008150,GO:0008152,GO:0008443,GO:0009056,GO:0009058,GO:0009108,GO:0009117,GO:0009123,GO:0009124,GO:0009126,GO:0009127,GO:…	2.7.1.11	ko:K00850	ko00010,ko00030,ko00051,ko00052,ko00680,ko01100,ko01110,ko01120,ko01130,ko01200,ko01230,ko03018,ko04152,ko05230,map00010,map00030,map00051,map00052,map00680,map01100,map01110,map01120,map01130,map01200,map01230,map03018,map04152,map05230	M00001,M00345	R00756,R03236,R03237,R03238,R03239,R04779	RC00002,RC00017	ko00000,ko00001,ko00002,ko01000,ko01009,ko03019	-	-	-	PFK	TRINITY_GG_17004_c0_g1_i1	increasing	10.4133	16.7307	12.94	22.8179	22.5275	25.6029	53.0578	16.7851	53.1008	39.5153	16.5367	25.0365	48.804	35.4081	10.4773	18.6831	26.853	18.8872	16.5495	18.0874	25.7712	19.2604	26.1968	20.3501	11.8164	12.8385
TRINITY_GG_17004_c0_g1_i4	TRINITY_GG_17004_c0_g1::TRINITY_GG_17004_c0_g1_i4::g.38526::m.38526	29760.VIT_16s0013g01140.t01	2.99e-308	850	COG0205@1|root,KOG2440@2759|Eukaryota,37R0Z@33090|Viridiplantae,3G9ZT@35493|Streptophyta	35493|Streptophyta	G	Catalyzes the phosphorylation of D-fructose 6-phosphate to fructose 1,6-bisphosphate by ATP, the first committing step of glycolysis	-	GO:0003674,GO:0003824,GO:0003872,GO:0005575,GO:0005622,GO:0005623,GO:0005737,GO:0005975,GO:0006082,GO:0006090,GO:0006091,GO:0006096,GO:0006139,GO:0006163,GO:0006164,GO:0006165,GO:0006725,GO:0006732,GO:0006733,GO:0006753,GO:0006754,GO:0006757,GO:0006793,GO:0006796,GO:0006807,GO:0008150,GO:0008152,GO:0008443,GO:0009056,GO:0009058,GO:0009108,GO:0009117,GO:0009123,GO:0009124,GO:0009126,GO:0009127,GO:…	2.7.1.11	ko:K00850	ko00010,ko00030,ko00051,ko00052,ko00680,ko01100,ko01110,ko01120,ko01130,ko01200,ko01230,ko03018,ko04152,ko05230,map00010,map00030,map00051,map00052,map00680,map01100,map01110,map01120,map01130,map01200,map01230,map03018,map04152,map05230	M00001,M00345	R00756,R03236,R03237,R03238,R03239,R04779	RC00002,RC00017	ko00000,ko00001,ko00002,ko01000,ko01009,ko03019	-	-	-	PFK	TRINITY_GG_17004_c0_g1_i4	increasing	17.6661	47.47	27.7721	52.7816	69.3349	30.9467	65.3833	28.3588	65.3898	32.6446	10.3653	21.7006	45.9065	29.5306	33.2929	64.6222	62.657	73.1966	53.2587	11.3871	21.0792	18.4771	12.4262	25.7745	17.5283	28.2014
TRINITY_GG_17004_c0_g1_i5	TRINITY_GG_17004_c0_g1::TRINITY_GG_17004_c0_g1_i5::g.38531::m.38531	981085.XP_010094794.1	2.19e-46	160	COG0205@1|root,KOG2440@2759|Eukaryota,37R0Z@33090|Viridiplantae,3G9ZT@35493|Streptophyta,4JHID@91835|fabids	35493|Streptophyta	G	Catalyzes the phosphorylation of D-fructose 6-phosphate to fructose 1,6-bisphosphate by ATP, the first committing step of glycolysis	-	GO:0003674,GO:0003824,GO:0003872,GO:0005575,GO:0005622,GO:0005623,GO:0005737,GO:0005975,GO:0006082,GO:0006090,GO:0006091,GO:0006096,GO:0006139,GO:0006163,GO:0006164,GO:0006165,GO:0006725,GO:0006732,GO:0006733,GO:0006753,GO:0006754,GO:0006757,GO:0006793,GO:0006796,GO:0006807,GO:0008150,GO:0008152,GO:0008443,GO:0009056,GO:0009058,GO:0009108,GO:0009117,GO:0009123,GO:0009124,GO:0009126,GO:0009127,GO:…	2.7.1.11	ko:K00850	ko00010,ko00030,ko00051,ko00052,ko00680,ko01100,ko01110,ko01120,ko01130,ko01200,ko01230,ko03018,ko04152,ko05230,map00010,map00030,map00051,map00052,map00680,map01100,map01110,map01120,map01130,map01200,map01230,map03018,map04152,map05230	M00001,M00345	R00756,R03236,R03237,R03238,R03239,R04779	RC00002,RC00017	ko00000,ko00001,ko00002,ko01000,ko01009,ko03019	-	-	-	PFK	TRINITY_GG_17004_c0_g1_i5	increasing	4.45811	9.32802	11.8927	6.97311	18.5842	3.34833	7.85283	5.71913	10.8925	6.01618	0.511444	0.876111	4.22409	4.01387	5.51434	8.19732	13.718	14.8148	16.1206	0.69313	1.13848	1.35285	2.25271	3.08443	0.356992	1.15402
TRINITY_GG_17004_c0_g1_i8	TRINITY_GG_17004_c0_g1::TRINITY_GG_17004_c0_g1_i8::g.38525::m.38525	4155.Migut.F00525.1.p	3.95e-170	491	COG0205@1|root,KOG2440@2759|Eukaryota,37R0Z@33090|Viridiplantae,3G9ZT@35493|Streptophyta,44IJI@71274|asterids	35493|Streptophyta	G	Catalyzes the phosphorylation of D-fructose 6-phosphate to fructose 1,6-bisphosphate by ATP, the first committing step of glycolysis	-	GO:0003674,GO:0003824,GO:0003872,GO:0005575,GO:0005622,GO:0005623,GO:0005737,GO:0005975,GO:0006082,GO:0006090,GO:0006091,GO:0006096,GO:0006139,GO:0006163,GO:0006164,GO:0006165,GO:0006725,GO:0006732,GO:0006733,GO:0006753,GO:0006754,GO:0006757,GO:0006793,GO:0006796,GO:0006807,GO:0008150,GO:0008152,GO:0008443,GO:0009056,GO:0009058,GO:0009108,GO:0009117,GO:0009123,GO:0009124,GO:0009126,GO:0009127,GO:…	2.7.1.11	ko:K00850	ko00010,ko00030,ko00051,ko00052,ko00680,ko01100,ko01110,ko01120,ko01130,ko01200,ko01230,ko03018,ko04152,ko05230,map00010,map00030,map00051,map00052,map00680,map01100,map01110,map01120,map01130,map01200,map01230,map03018,map04152,map05230	M00001,M00345	R00756,R03236,R03237,R03238,R03239,R04779	RC00002,RC00017	ko00000,ko00001,ko00002,ko01000,ko01009,ko03019	-	-	-	PFK	TRINITY_GG_17004_c0_g1_i8	increasing	3.29368	6.70555	7.53427	6.38626	13.4727	3.1454	5.01898	6.09138	11.6256	9.43446	1.94349	1.65113	9.49549	6.16416	2.17127	5.97721	6.2074	12.3574	11.7241	1.22123	2.41497	2.3853	6.68546	5.10526	1.89206	3.85876
TRINITY_GG_17063_c0_g1_i1	TRINITY_GG_17063_c0_g1::TRINITY_GG_17063_c0_g1_i1::g.38692::m.38692	3649.evm.model.supercontig_3.135	1.93e-47	160	COG0363@1|root,KOG3147@2759|Eukaryota,37JE7@33090|Viridiplantae,3GFR3@35493|Streptophyta,3HR5D@3699|Brassicales	35493|Streptophyta	G	6-phosphogluconolactonase	-	GO:0002229,GO:0002239,GO:0003674,GO:0003824,GO:0005575,GO:0005622,GO:0005623,GO:0005737,GO:0005773,GO:0005774,GO:0005777,GO:0005829,GO:0006081,GO:0006082,GO:0006098,GO:0006139,GO:0006725,GO:0006732,GO:0006733,GO:0006739,GO:0006753,GO:0006793,GO:0006796,GO:0006807,GO:0006950,GO:0006952,GO:0008150,GO:0008152,GO:0009051,GO:0009117,GO:0009507,GO:0009532,GO:0009536,GO:0009570,GO:0009605,GO:0009607,GO:…	3.1.1.31	ko:K01057	ko00030,ko01100,ko01110,ko01120,ko01130,ko01200,map00030,map01100,map01110,map01120,map01130,map01200	M00004,M00006,M00008	R02035	RC00537	ko00000,ko00001,ko00002,ko01000	-	-	-	Glucosamine_iso	TRINITY_GG_17063_c0_g1_i1	decreasing	7.38582	4.41504	1.6893	1.62246	1.05883	9.16562	8.91125	1.55669	0.802971	0.341828	3.92107	1.17938	0.10473	0.788439	2.99842	1.77609	0.994556	1.61489	1.14381	3.89473	2.51847	2.17169	0.981018	0.177266	5.56907	2.34411
TRINITY_GG_17063_c0_g1_i2	TRINITY_GG_17063_c0_g1::TRINITY_GG_17063_c0_g1_i2::g.38689::m.38689	3649.evm.model.supercontig_3.135	1.93e-47	160	COG0363@1|root,KOG3147@2759|Eukaryota,37JE7@33090|Viridiplantae,3GFR3@35493|Streptophyta,3HR5D@3699|Brassicales	35493|Streptophyta	G	6-phosphogluconolactonase	-	GO:0002229,GO:0002239,GO:0003674,GO:0003824,GO:0005575,GO:0005622,GO:0005623,GO:0005737,GO:0005773,GO:0005774,GO:0005777,GO:0005829,GO:0006081,GO:0006082,GO:0006098,GO:0006139,GO:0006725,GO:0006732,GO:0006733,GO:0006739,GO:0006753,GO:0006793,GO:0006796,GO:0006807,GO:0006950,GO:0006952,GO:0008150,GO:0008152,GO:0009051,GO:0009117,GO:0009507,GO:0009532,GO:0009536,GO:0009570,GO:0009605,GO:0009607,GO:…	3.1.1.31	ko:K01057	ko00030,ko01100,ko01110,ko01120,ko01130,ko01200,map00030,map01100,map01110,map01120,map01130,map01200	M00004,M00006,M00008	R02035	RC00537	ko00000,ko00001,ko00002,ko01000	-	-	-	Glucosamine_iso	TRINITY_GG_17063_c0_g1_i2	decreasing	3.06079	1.32783	0.810863	0.138081	0.255579	1.82636	2.59485	0.406092	0.314206	1.09385	4.22793	1.58374	1.01239	0.96763	1.6543	0.68311	0.994556	1.29893	0.571905	1.25424	1.34548	0.74763	0.327006	0.389985	2.03485	1.3704
TRINITY_GG_17063_c0_g1_i3	TRINITY_GG_17063_c0_g1::TRINITY_GG_17063_c0_g1_i3::g.38687::m.38687	4098.XP_009589243.1	1.01e-156	450	COG0363@1|root,KOG3147@2759|Eukaryota,37JE7@33090|Viridiplantae,3GFR3@35493|Streptophyta,44DC7@71274|asterids	35493|Streptophyta	G	6-phosphogluconolactonase 4, chloroplastic	-	GO:0002229,GO:0002239,GO:0003674,GO:0003824,GO:0005575,GO:0005622,GO:0005623,GO:0005737,GO:0005773,GO:0005774,GO:0005777,GO:0005829,GO:0006081,GO:0006082,GO:0006098,GO:0006139,GO:0006725,GO:0006732,GO:0006733,GO:0006739,GO:0006753,GO:0006793,GO:0006796,GO:0006807,GO:0006950,GO:0006952,GO:0008150,GO:0008152,GO:0009051,GO:0009117,GO:0009507,GO:0009532,GO:0009536,GO:0009570,GO:0009605,GO:0009607,GO:…	3.1.1.31	ko:K01057	ko00030,ko01100,ko01110,ko01120,ko01130,ko01200,map00030,map01100,map01110,map01120,map01130,map01200	M00004,M00006,M00008	R02035	RC00537	ko00000,ko00001,ko00002,ko01000	-	-	-	Glucosamine_iso	TRINITY_GG_17063_c0_g1_i3	decreasing	28.7115	36.7478	22.4339	29.1697	26.1786	67.9474	66.4759	14.8224	18.0843	34.5246	70.0678	60.8897	36.2365	25.4809	28.2955	26.6071	18.9309	28.4361	17.5861	31.4219	17.5948	13.5998	22.7088	13.614	73.576	46.6657
TRINITY_GG_17134_c1_g1_i1	TRINITY_GG_17134_c1_g1::TRINITY_GG_17134_c1_g1_i1::g.38869::m.38869	4096.XP_009767393.1	3.28e-187	526	2C0PQ@1|root,2QSBQ@2759|Eukaryota,37N9D@33090|Viridiplantae,3GGC9@35493|Streptophyta,44CW4@71274|asterids	35493|Streptophyta	Q	Belongs to the peroxidase family. Classical plant (class III) peroxidase subfamily	-	GO:0003674,GO:0003824,GO:0004601,GO:0005575,GO:0005618,GO:0005623,GO:0005911,GO:0008150,GO:0008152,GO:0009505,GO:0009506,GO:0009636,GO:0009664,GO:0009987,GO:0016043,GO:0016209,GO:0016491,GO:0016684,GO:0030054,GO:0030312,GO:0042221,GO:0044464,GO:0045229,GO:0050896,GO:0051716,GO:0055044,GO:0055114,GO:0070887,GO:0071554,GO:0071555,GO:0071669,GO:0071840,GO:0071944,GO:0097237,GO:0098754,GO:0098869,GO:…	1.11.1.7	ko:K00430	ko00940,ko01100,ko01110,map00940,map01100,map01110	-	R00602,R02596,R03919,R04007,R07443	RC00034	ko00000,ko00001,ko01000	-	-	-	peroxidase	TRINITY_GG_17134_c1_g1_i1	decreasing	14.7051	0	0	0	0.0365113	2.02929	0	0	0	0.102548	14.1158	0	0	0	15.6814	0	0	0	0	7.85547	0	0	0	0	2.74884	0
TRINITY_GG_17135_c0_g1_i1	TRINITY_GG_17135_c0_g1::TRINITY_GG_17135_c0_g1_i1::g.38870::m.38870	4098.XP_009617570.1	6.34e-234	654	COG4240@1|root,KOG2878@2759|Eukaryota,37NTW@33090|Viridiplantae,3GAT4@35493|Streptophyta,44F7Y@71274|asterids	35493|Streptophyta	S	D-glycerate 3-kinase	-	GO:0003674,GO:0003824,GO:0004849,GO:0005575,GO:0005622,GO:0005623,GO:0005737,GO:0005829,GO:0006139,GO:0006206,GO:0006213,GO:0006220,GO:0006221,GO:0006222,GO:0006725,GO:0006753,GO:0006793,GO:0006796,GO:0006807,GO:0008150,GO:0008152,GO:0008655,GO:0008887,GO:0009058,GO:0009112,GO:0009116,GO:0009117,GO:0009119,GO:0009123,GO:0009124,GO:0009129,GO:0009130,GO:0009156,GO:0009161,GO:0009163,GO:0009165,GO:…	2.7.1.31	ko:K15918	ko00260,ko00561,ko00630,ko01100,ko01110,ko01130,ko01200,map00260,map00561,map00630,map01100,map01110,map01130,map01200	M00532	R01514	RC00002,RC00017	ko00000,ko00001,ko00002,ko01000	-	-	-	PRK	TRINITY_GG_17135_c0_g1_i1	decreasing	5.52273	6.20762	3.78403	3.21039	4.56391	5.00558	4.81412	5.34688	2.79294	1.70914	3.88697	4.58273	2.4786	2.79538	7.51329	5.15748	2.81219	1.36914	1.53699	4.88492	7.03791	3.16853	1.27169	0.815424	9.99577	10.3141
TRINITY_GG_1718_c0_g1_i1	TRINITY_GG_1718_c0_g1::TRINITY_GG_1718_c0_g1_i1::g.4287::m.4287	4081.Solyc10g006230.2.1	5.46e-176	492	28JII@1|root,2QRXM@2759|Eukaryota,37Q2T@33090|Viridiplantae,3G7SR@35493|Streptophyta,44G16@71274|asterids	35493|Streptophyta	C	The light-harvesting complex (LHC) functions as a light receptor, it captures and delivers excitation energy to photosystems with which it is closely associated	-	GO:0003674,GO:0005488,GO:0005575,GO:0005622,GO:0005623,GO:0005737,GO:0006091,GO:0008150,GO:0008152,GO:0009314,GO:0009416,GO:0009507,GO:0009526,GO:0009532,GO:0009534,GO:0009535,GO:0009536,GO:0009570,GO:0009579,GO:0009628,GO:0009765,GO:0009768,GO:0009941,GO:0009987,GO:0010287,GO:0015979,GO:0016020,GO:0016168,GO:0019684,GO:0031409,GO:0031967,GO:0031975,GO:0031976,GO:0031984,GO:0034357,GO:0042651,GO:…	-	ko:K08908	ko00196,map00196	-	-	-	ko00000,ko00001,ko00194	-	-	-	Chloroa_b-bind	TRINITY_GG_1718_c0_g1_i1	decreasing	33.5356	80.4998	23.6164	2.51998	0.474646	79.0746	150.467	52.6228	1.15209	0.341828	64.9193	51.1177	0.0349099	0	47.8714	119.681	27.9161	2.21169	0.464673	71.5904	156.179	15.7714	0.54501	0.141813	99.922	129.719
TRINITY_GG_17246_c0_g1_i1	TRINITY_GG_17246_c0_g1::TRINITY_GG_17246_c0_g1_i1::g.39086::m.39086	3988.XP_002527413.1	1.49e-58	188	2AKUI@1|root,2RZAC@2759|Eukaryota,37V2E@33090|Viridiplantae,3GIEM@35493|Streptophyta,4JPCC@91835|fabids	35493|Streptophyta	-	-	-	-	2.1.2.1	ko:K00600	ko00260,ko00460,ko00630,ko00670,ko00680,ko01100,ko01110,ko01120,ko01130,ko01200,ko01230,ko01523,map00260,map00460,map00630,map00670,map00680,map01100,map01110,map01120,map01130,map01200,map01230,map01523	M00140,M00141,M00346,M00532	R00945,R09099	RC00022,RC00112,RC01583,RC02958	ko00000,ko00001,ko00002,ko01000	-	-	-	-	TRINITY_GG_17246_c0_g1_i1	increasing	6.15485	7.9006	7.83835	16.984	24.7546	9.1318	13.3839	9.17091	15.85	29.363	1.46614	1.11199	2.23423	1.57688	3.68772	4.61099	10.0827	10.6021	9.04325	8.0205	9.65987	11.0008	15.9143	21.981	9.92437	11.396
TRINITY_GG_17270_c0_g1_i1	TRINITY_GG_17270_c0_g1::TRINITY_GG_17270_c0_g1_i1::g.39183::m.39183	4155.Migut.D00993.1.p	0	1119	COG0281@1|root,KOG1257@2759|Eukaryota,37JSE@33090|Viridiplantae,3G98C@35493|Streptophyta,44DEV@71274|asterids	35493|Streptophyta	C	Malic enzyme	-	GO:0003674,GO:0003824,GO:0004470,GO:0004473,GO:0005488,GO:0005515,GO:0005575,GO:0005622,GO:0005623,GO:0005737,GO:0006082,GO:0006090,GO:0006108,GO:0006629,GO:0006631,GO:0006633,GO:0008150,GO:0008152,GO:0008270,GO:0008610,GO:0009058,GO:0009507,GO:0009536,GO:0009987,GO:0016043,GO:0016053,GO:0016491,GO:0016614,GO:0016615,GO:0016616,GO:0019752,GO:0022607,GO:0032787,GO:0042802,GO:0042803,GO:0043167,GO:…	1.1.1.40	ko:K00029	ko00620,ko00710,ko01100,ko01120,ko01200,map00620,map00710,map01100,map01120,map01200	M00169,M00172	R00216	RC00105	ko00000,ko00001,ko00002,ko01000	-	-	-	Malic_M,malic	TRINITY_GG_17270_c0_g1_i1	increasing	432.037	1251.45	1310.93	1558.8	1192.68	501.336	1768.42	1558.62	1826.17	849.58	288.25	720.096	479.801	375.225	600.891	1620.44	1713.93	896.158	725.855	457.631	808.29	1953.59	1301.08	798.406	437.85	913.697
TRINITY_GG_17300_c0_g1_i1	TRINITY_GG_17300_c0_g1::TRINITY_GG_17300_c0_g1_i1::g.39242::m.39242	3694.POPTR_0010s21100.1	2.95e-163	459	COG0149@1|root,KOG1643@2759|Eukaryota,37IFK@33090|Viridiplantae,3G8AG@35493|Streptophyta,4JT5A@91835|fabids	35493|Streptophyta	G	Triosephosphate isomerase	-	-	5.3.1.1	ko:K01803	ko00010,ko00051,ko00562,ko00710,ko01100,ko01110,ko01120,ko01130,ko01200,ko01230,map00010,map00051,map00562,map00710,map01100,map01110,map01120,map01130,map01200,map01230	M00001,M00002,M00003	R01015	RC00423	ko00000,ko00001,ko00002,ko01000,ko04147	-	-	-	TIM	TRINITY_GG_17300_c0_g1_i1	increasing	406.519	608.247	572.706	772.979	577.024	293.435	583.533	487.615	611.061	577.416	435.17	450.119	624.852	519.725	365.084	554.48	543.37	833.353	703.407	355.972	578.592	476.703	697.613	591.714	316.973	421.867
TRINITY_GG_17358_c0_g1_i1	TRINITY_GG_17358_c0_g1::TRINITY_GG_17358_c0_g1_i1::g.39365::m.39365	29730.Gorai.001G141300.1	0	892	COG0114@1|root,KOG1317@2759|Eukaryota,37IIH@33090|Viridiplantae,3GBTD@35493|Streptophyta	35493|Streptophyta	C	Fumarate hydratase	-	GO:0000003,GO:0003006,GO:0003674,GO:0003824,GO:0004333,GO:0005575,GO:0005622,GO:0005623,GO:0005737,GO:0005739,GO:0005829,GO:0006082,GO:0006091,GO:0006099,GO:0006101,GO:0006106,GO:0006108,GO:0006807,GO:0006950,GO:0006970,GO:0006979,GO:0008150,GO:0008152,GO:0009060,GO:0009266,GO:0009409,GO:0009628,GO:0009631,GO:0009651,GO:0009856,GO:0009987,GO:0010109,GO:0015980,GO:0016829,GO:0016835,GO:0016836,GO:…	4.2.1.2	ko:K01679	ko00020,ko00620,ko00720,ko01100,ko01110,ko01120,ko01130,ko01200,ko04934,ko05200,ko05211,map00020,map00620,map00720,map01100,map01110,map01120,map01130,map01200,map04934,map05200,map05211	M00009,M00011,M00173,M00376	R01082	RC00443	ko00000,ko00001,ko00002,ko01000	-	-	-	FumaraseC_C,Lyase_1	TRINITY_GG_17358_c0_g1_i1	increasing	31.1069	15.5688	32.7724	38.8699	43.631	23.1001	16.3885	33.638	28.0342	33.841	25.6063	18.5668	27.6137	29.4231	22.7467	10.759	16.0501	22.0818	30.8114	27.9562	12.5233	30.1188	23.2901	27.7953	27.0957	21.3855
TRINITY_GG_17362_c0_g1_i1	TRINITY_GG_17362_c0_g1::TRINITY_GG_17362_c0_g1_i1::g.39369::m.39369	4155.Migut.D00135.1.p	0	1463	COG0438@1|root,KOG0853@2759|Eukaryota,37Q3U@33090|Viridiplantae,3G9HW@35493|Streptophyta,44DQT@71274|asterids	35493|Streptophyta	M	Sucrose-cleaving enzyme that provides UDP-glucose and fructose for various metabolic pathways	SUS4	GO:0000003,GO:0001101,GO:0003006,GO:0003674,GO:0003824,GO:0005975,GO:0005976,GO:0005982,GO:0005984,GO:0005985,GO:0006073,GO:0006950,GO:0007275,GO:0008150,GO:0008152,GO:0008194,GO:0009311,GO:0009414,GO:0009415,GO:0009628,GO:0009743,GO:0009791,GO:0009987,GO:0010033,GO:0010035,GO:0010154,GO:0010431,GO:0010555,GO:0016157,GO:0016740,GO:0016757,GO:0016758,GO:0021700,GO:0022414,GO:0032501,GO:0032502,GO:…	2.4.1.13	ko:K00695	ko00500,ko01100,map00500,map01100	-	R00806	RC00005,RC00028,RC02748	ko00000,ko00001,ko01000,ko01003	-	GT4	-	Glycos_transf_1,Sucrose_synth	TRINITY_GG_17362_c0_g1_i1	increasing	82.608	165.846	180.079	449.351	361.9	32.6377	154.325	129.036	376	404.725	63.9305	94.3841	659.727	523.165	64.6902	163.639	214.961	685.345	602.287	53.173	95.4257	160.598	514.78	390.623	38.2338	127.447
TRINITY_GG_17388_c0_g1_i1	TRINITY_GG_17388_c0_g1::TRINITY_GG_17388_c0_g1_i1::g.39452::m.39452	4096.XP_009791901.1	8.39e-262	724	COG0176@1|root,KOG2772@2759|Eukaryota,37S59@33090|Viridiplantae,3GE0Z@35493|Streptophyta,44BAP@71274|asterids	35493|Streptophyta	G	Transaldolase/Fructose-6-phosphate aldolase	-	-	2.2.1.2	ko:K00616	ko00030,ko01100,ko01110,ko01120,ko01130,ko01200,ko01230,map00030,map01100,map01110,map01120,map01130,map01200,map01230	M00004,M00007	R01827	RC00439,RC00604	ko00000,ko00001,ko00002,ko01000	-	-	-	TAL_FSA	TRINITY_GG_17388_c0_g1_i1	increasing	358.378	470.849	425.061	489.015	293.149	377.718	359.933	269.002	278.352	273.394	274.85	400.551	234.071	250.903	344.509	465.813	324.671	351.94	293.923	398.385	439.938	366.944	447.599	363.785	343.569	431.424
TRINITY_GG_17394_c0_g1_i1	TRINITY_GG_17394_c0_g1::TRINITY_GG_17394_c0_g1_i1::g.39464::m.39464	4155.Migut.K01053.1.p	3.01e-158	448	COG0723@1|root,KOG1671@2759|Eukaryota,37J6S@33090|Viridiplantae,3GAZM@35493|Streptophyta,44GE3@71274|asterids	35493|Streptophyta	C	Component of the ubiquinol-cytochrome c reductase complex (complex III or cytochrome b-c1 complex), which is a respiratory chain that generates an electrochemical potential coupled to ATP synthesis	-	GO:0003674,GO:0003824,GO:0005488,GO:0005575,GO:0005622,GO:0005623,GO:0005737,GO:0005739,GO:0005740,GO:0005743,GO:0005746,GO:0005750,GO:0006091,GO:0006950,GO:0008121,GO:0008150,GO:0008152,GO:0009055,GO:0009060,GO:0009266,GO:0009408,GO:0009628,GO:0009987,GO:0015980,GO:0016020,GO:0016491,GO:0016679,GO:0016681,GO:0019866,GO:0022900,GO:0031090,GO:0031966,GO:0031967,GO:0031975,GO:0032991,GO:0043167,GO:…	1.10.2.2	ko:K00411	ko00190,ko01100,ko02020,ko04260,ko04714,ko04932,ko05010,ko05012,ko05016,map00190,map01100,map02020,map04260,map04714,map04932,map05010,map05012,map05016	M00151,M00152	-	-	ko00000,ko00001,ko00002,ko01000	-	-	-	Rieske,UCR_TM	TRINITY_GG_17394_c0_g1_i1	increasing	26.6156	17.9589	46.6922	50.5378	51.2253	40.349	54.1845	61.0153	105.189	89.7299	28.2999	23.1495	83.3997	112.281	42.4949	39.8253	63.8573	91.3114	77.8506	41.3898	32.8781	78.2876	98.8649	97.4254	36.4132	20.9888
TRINITY_GG_17468_c0_g1_i1	TRINITY_GG_17468_c0_g1::TRINITY_GG_17468_c0_g1_i1::g.39626::m.39626	3983.cassava4.1_034460m	2.16e-235	654	COG0039@1|root,KOG1494@2759|Eukaryota,37JV4@33090|Viridiplantae,3G87Q@35493|Streptophyta,4JFGU@91835|fabids	35493|Streptophyta	C	Malate dehydrogenase	MDH	GO:0000003,GO:0003006,GO:0003674,GO:0003824,GO:0005575,GO:0005576,GO:0005622,GO:0005623,GO:0005737,GO:0005739,GO:0005773,GO:0005774,GO:0006950,GO:0007275,GO:0008150,GO:0008152,GO:0008746,GO:0009266,GO:0009409,GO:0009507,GO:0009526,GO:0009532,GO:0009536,GO:0009570,GO:0009628,GO:0009719,GO:0009725,GO:0009735,GO:0009790,GO:0009791,GO:0009793,GO:0009941,GO:0010033,GO:0010154,GO:0010319,GO:0016020,GO:…	1.1.1.37	ko:K00026	ko00020,ko00270,ko00620,ko00630,ko00710,ko01100,ko01110,ko01120,ko01130,ko01200,map00020,map00270,map00620,map00630,map00710,map01100,map01110,map01120,map01130,map01200	M00009,M00011,M00012,M00168,M00171	R00342,R07136	RC00031	ko00000,ko00001,ko00002,ko01000	-	-	-	Ldh_1_C,Ldh_1_N	TRINITY_GG_17468_c0_g1_i1	increasing	74.1576	355.262	324.616	519.842	281.794	68.7929	362.971	206.126	348.35	428.55	65.0897	144.558	244.788	102.067	127.106	325.434	491.448	394.981	291.707	60.9954	255.78	414.864	353.276	207.437	80.1804	272.133
TRINITY_GG_17487_c0_g1_i1	TRINITY_GG_17487_c0_g1::TRINITY_GG_17487_c0_g1_i1::g.39671::m.39671	4113.PGSC0003DMT400062965	2.1e-96	295	COG0020@1|root,2QPJ7@2759|Eukaryota,37PU7@33090|Viridiplantae,3GBJP@35493|Streptophyta,44ECE@71274|asterids	35493|Streptophyta	I	1-deoxy-D-xylulose 5-phosphate reductoisomerase C-terminal	DXR	GO:0000166,GO:0003674,GO:0003824,GO:0005488,GO:0006081,GO:0006082,GO:0006090,GO:0006629,GO:0006644,GO:0006720,GO:0006721,GO:0006793,GO:0006796,GO:0008150,GO:0008152,GO:0008299,GO:0008610,GO:0008654,GO:0009058,GO:0009240,GO:0009987,GO:0016114,GO:0016491,GO:0016614,GO:0016616,GO:0019288,GO:0019637,GO:0019682,GO:0019752,GO:0030145,GO:0030604,GO:0032787,GO:0036094,GO:0043167,GO:0043168,GO:0043169,GO:…	1.1.1.267	ko:K00099	ko00900,ko01100,ko01110,ko01130,map00900,map01100,map01110,map01130	M00096	R05688	RC01452	ko00000,ko00001,ko00002,ko01000	-	-	-	DXPR_C,DXP_redisom_C,DXP_reductoisom	TRINITY_GG_17487_c0_g1_i1	decreasing	3.02752	2.45649	2.33123	0.586846	1.38743	2.13075	1.60471	2.0643	0.942618	1.36731	0.511444	0.235876	0.0349099	0	1.10287	0.614799	0.13718	0.140425	0.393185	0.528099	0.620992	0.640826	0.218004	0.567251	1.28517	0.721263
TRINITY_GG_17487_c0_g1_i2	TRINITY_GG_17487_c0_g1::TRINITY_GG_17487_c0_g1_i2::g.39672::m.39672	4081.Solyc03g114340.2.1	1.96999999999999e-311	852	COG0020@1|root,2QPJ7@2759|Eukaryota,37PU7@33090|Viridiplantae,3GBJP@35493|Streptophyta,44ECE@71274|asterids	35493|Streptophyta	I	1-deoxy-D-xylulose 5-phosphate reductoisomerase C-terminal	DXR	GO:0000166,GO:0003674,GO:0003824,GO:0005488,GO:0006081,GO:0006082,GO:0006090,GO:0006629,GO:0006644,GO:0006720,GO:0006721,GO:0006793,GO:0006796,GO:0008150,GO:0008152,GO:0008299,GO:0008610,GO:0008654,GO:0009058,GO:0009240,GO:0009987,GO:0016114,GO:0016491,GO:0016614,GO:0016616,GO:0019288,GO:0019637,GO:0019682,GO:0019752,GO:0030145,GO:0030604,GO:0032787,GO:0036094,GO:0043167,GO:0043168,GO:0043169,GO:…	1.1.1.267	ko:K00099	ko00900,ko01100,ko01110,ko01130,map00900,map01100,map01110,map01130	M00096	R05688	RC01452	ko00000,ko00001,ko00002,ko01000	-	-	-	DXPR_C,DXP_redisom_C,DXP_reductoisom	TRINITY_GG_17487_c0_g1_i2	decreasing	28.9111	34.4904	25.6773	15.4996	14.422	23.2015	22.2269	22.4027	10.6132	18.7322	6.30781	5.8632	0.209459	0.430058	18.3352	9.87094	5.38432	5.33615	5.50459	16.14	8.79738	13.849	8.13882	10.1042	18.2423	8.83548
TRINITY_GG_17497_c0_g1_i1	TRINITY_GG_17497_c0_g1::TRINITY_GG_17497_c0_g1_i1::g.39696::m.39696	29730.Gorai.008G294300.1	0	944	COG1012@1|root,KOG2450@2759|Eukaryota,37KEV@33090|Viridiplantae,3GBEC@35493|Streptophyta	35493|Streptophyta	C	Aldehyde dehydrogenase family	-	-	1.2.1.3	ko:K00128	ko00010,ko00053,ko00071,ko00280,ko00310,ko00330,ko00340,ko00380,ko00410,ko00561,ko00620,ko00625,ko00903,ko00981,ko01100,ko01110,ko01120,ko01130,map00010,map00053,map00071,map00280,map00310,map00330,map00340,map00380,map00410,map00561,map00620,map00625,map00903,map00981,map01100,map01110,map01120,map01130	M00135	R00264,R00631,R00710,R00904,R01752,R01986,R02549,R02678,R02940,R02957,R03283,R03869,R04065,R04506,R04903,R05050,R05237,R05238,R05286,R06366,R08146	RC00047,RC00071,RC00080,RC00186,RC00218,RC00242,RC00816,RC01500	ko00000,ko00001,ko00002,ko01000	-	-	-	Aldedh	TRINITY_GG_17497_c0_g1_i1	decreasing	284.72	47.3372	7.56806	0.863008	0.912782	152.907	3.0387	0.744502	0.872795	0.888753	209.18	6.36865	0.558558	0.96763	130.931	8.0607	7.99074	1.79042	2.82378	373.531	2.31147	3.59575	0.872016	4.60892	187.563	32.2044
TRINITY_GG_17576_c3_g1_i1	TRINITY_GG_17576_c3_g1::TRINITY_GG_17576_c3_g1_i1::g.39824::m.39824	4155.Migut.F01225.1.p	1.03e-165	465	COG0491@1|root,KOG0813@2759|Eukaryota,37INA@33090|Viridiplantae,3GDZI@35493|Streptophyta,44C1F@71274|asterids	35493|Streptophyta	S	Hydroxyacylglutathione hydrolase cytoplasmic	-	GO:0005575,GO:0005622,GO:0005623,GO:0005737,GO:0005829,GO:0044424,GO:0044444,GO:0044464	3.1.2.6	ko:K01069	ko00620,map00620	-	R01736	RC00004,RC00137	ko00000,ko00001,ko01000	-	-	-	HAGH_C,Lactamase_B	TRINITY_GG_17576_c3_g1_i1	increasing	39.5241	58.5906	45.2056	71.8368	56.702	39.7741	41.0396	41.9967	45.2108	51.5477	38.3583	45.0523	71.0067	101.099	31.6386	43.7532	43.589	45.8137	44.6801	38.7823	56.4758	52.5833	61.2228	69.6656	39.8403	48.3607
TRINITY_GG_17622_c0_g1_i10	TRINITY_GG_17622_c0_g1::TRINITY_GG_17622_c0_g1_i10::g.39894::m.39894	4155.Migut.N00824.1.p	0	988	COG1472@1|root,2QQ55@2759|Eukaryota,37ND7@33090|Viridiplantae,3G8MZ@35493|Streptophyta,44D9W@71274|asterids	35493|Streptophyta	G	Glycosyl hydrolase family 3 C-terminal domain	-	GO:0000272,GO:0000323,GO:0003674,GO:0003824,GO:0004553,GO:0005575,GO:0005622,GO:0005623,GO:0005737,GO:0005764,GO:0005773,GO:0005886,GO:0005975,GO:0005976,GO:0008150,GO:0008152,GO:0008422,GO:0009056,GO:0009057,GO:0009251,GO:0015926,GO:0016020,GO:0016052,GO:0016787,GO:0016798,GO:0043170,GO:0043226,GO:0043227,GO:0043229,GO:0043231,GO:0044042,GO:0044238,GO:0044424,GO:0044444,GO:0044464,GO:0071704,GO:…	3.2.1.21	ko:K01188,ko:K05349	ko00460,ko00500,ko00940,ko01100,ko01110,map00460,map00500,map00940,map01100,map01110	-	R00026,R02558,R02887,R02985,R03527,R04949,R04998,R10035,R10039,R10040	RC00049,RC00059,RC00171,RC00262,RC00397,RC00451,RC00714,RC00746,RC01248	ko00000,ko00001,ko01000	-	GH1,GH3	-	Glyco_hydro_3,Glyco_hydro_3_C	TRINITY_GG_17622_c0_g1_i10	increasing	7.75178	4.7138	9.18978	12.7035	16.357	11.5331	14.3058	10.4569	11.7304	20.749	6.376	5.8969	17.0709	10.3572	9.1676	7.20681	15.0555	16.7457	20.1954	5.11596	4.51944	11.2857	13.3709	23.1155	4.89079	4.21939
TRINITY_GG_17622_c0_g1_i2	TRINITY_GG_17622_c0_g1::TRINITY_GG_17622_c0_g1_i2::g.39897::m.39897	3641.EOY33796	1.09e-167	486	COG1472@1|root,2QQ55@2759|Eukaryota,37ND7@33090|Viridiplantae,3G8MZ@35493|Streptophyta	35493|Streptophyta	G	Belongs to the glycosyl hydrolase 3 family	-	GO:0000272,GO:0000323,GO:0003674,GO:0003824,GO:0004553,GO:0005575,GO:0005622,GO:0005623,GO:0005737,GO:0005764,GO:0005773,GO:0005886,GO:0005975,GO:0005976,GO:0008150,GO:0008152,GO:0008422,GO:0009056,GO:0009057,GO:0009251,GO:0015926,GO:0016020,GO:0016052,GO:0016787,GO:0016798,GO:0043170,GO:0043226,GO:0043227,GO:0043229,GO:0043231,GO:0044042,GO:0044238,GO:0044424,GO:0044444,GO:0044464,GO:0071704,GO:…	3.2.1.21	ko:K01188,ko:K05349	ko00460,ko00500,ko00940,ko01100,ko01110,map00460,map00500,map00940,map01100,map01110	-	R00026,R02558,R02887,R02985,R03527,R04949,R04998,R10035,R10039,R10040	RC00049,RC00059,RC00171,RC00262,RC00397,RC00451,RC00714,RC00746,RC01248	ko00000,ko00001,ko01000	-	GH1,GH3	-	Glyco_hydro_3,Glyco_hydro_3_C	TRINITY_GG_17622_c0_g1_i2	increasing	0.765197	0.697112	1.04737	2.07122	2.77486	3.6189	3.72156	3.79019	6.00483	5.05906	3.30734	2.08919	4.53828	5.69827	2.99842	2.04933	4.59553	5.96807	6.86286	1.78233	2.38047	2.3497	5.1231	3.65168	1.78496	1.58678
TRINITY_GG_17622_c0_g1_i5	TRINITY_GG_17622_c0_g1::TRINITY_GG_17622_c0_g1_i5::g.39891::m.39891	4155.Migut.N00824.1.p	8.47e-153	447	COG1472@1|root,2QQ55@2759|Eukaryota,37ND7@33090|Viridiplantae,3G8MZ@35493|Streptophyta,44D9W@71274|asterids	35493|Streptophyta	G	Glycosyl hydrolase family 3 C-terminal domain	-	GO:0000272,GO:0000323,GO:0003674,GO:0003824,GO:0004553,GO:0005575,GO:0005622,GO:0005623,GO:0005737,GO:0005764,GO:0005773,GO:0005886,GO:0005975,GO:0005976,GO:0008150,GO:0008152,GO:0008422,GO:0009056,GO:0009057,GO:0009251,GO:0015926,GO:0016020,GO:0016052,GO:0016787,GO:0016798,GO:0043170,GO:0043226,GO:0043227,GO:0043229,GO:0043231,GO:0044042,GO:0044238,GO:0044424,GO:0044444,GO:0044464,GO:0071704,GO:…	3.2.1.21	ko:K01188,ko:K05349	ko00460,ko00500,ko00940,ko01100,ko01110,map00460,map00500,map00940,map01100,map01110	-	R00026,R02558,R02887,R02985,R03527,R04949,R04998,R10035,R10039,R10040	RC00049,RC00059,RC00171,RC00262,RC00397,RC00451,RC00714,RC00746,RC01248	ko00000,ko00001,ko01000	-	GH1,GH3	-	Glyco_hydro_3,Glyco_hydro_3_C	TRINITY_GG_17622_c0_g1_i5	increasing	3.29368	1.46062	3.07452	4.34956	3.94322	4.73501	2.69728	5.88834	7.122	7.45185	2.65951	1.88701	3.59572	6.59422	4.68719	2.49335	5.21284	6.07338	8.68581	1.6173	0.965987	2.70571	5.41377	4.14803	1.82066	2.01954
TRINITY_GG_17657_c0_g1_i1	TRINITY_GG_17657_c0_g1::TRINITY_GG_17657_c0_g1_i1::g.39937::m.39937	4155.Migut.N02621.1.p	3.58e-108	312	KOG3366@1|root,KOG3366@2759|Eukaryota,37NSN@33090|Viridiplantae,3GAYN@35493|Streptophyta,44PE2@71274|asterids	35493|Streptophyta	C	Mitochondrial membrane ATP synthase (F(1)F(0) ATP synthase or Complex V) produces ATP from ADP in the presence of a proton gradient across the membrane which is generated by electron transport complexes of the respiratory chain. F-type ATPases consist of two structural domains, F(1) - containing the extramembraneous catalytic core and F(0) - containing the membrane proton channel, linked together…	-	GO:0000274,GO:0000276,GO:0003674,GO:0003735,GO:0005198,GO:0005488,GO:0005507,GO:0005575,GO:0005622,GO:0005623,GO:0005634,GO:0005730,GO:0005737,GO:0005739,GO:0005740,GO:0005743,GO:0005753,GO:0005773,GO:0005774,GO:0005829,GO:0005840,GO:0005844,GO:0006139,GO:0006163,GO:0006164,GO:0006725,GO:0006753,GO:0006754,GO:0006793,GO:0006796,GO:0006807,GO:0006810,GO:0006811,GO:0006812,GO:0006950,GO:0006970,GO:…	-	ko:K02138	ko00190,ko01100,ko04714,ko05010,ko05012,ko05016,map00190,map01100,map04714,map05010,map05012,map05016	M00158	-	-	ko00000,ko00001,ko00002	3.A.2.1	-	-	Mt_ATP-synt_D	TRINITY_GG_17657_c0_g1_i1	increasing	33.8683	37.81	35.8807	39.6293	41.4768	31.9275	25.9143	41.3537	37.0763	45.5999	46.3027	55.3298	49.7815	36.3757	31.8798	37.2978	39.062	41.952	39.4257	31.95	26.3577	39.7668	36.988	43.1111	33.4501	39.5613
TRINITY_GG_17671_c0_g1_i1	TRINITY_GG_17671_c0_g1::TRINITY_GG_17671_c0_g1_i1::g.39955::m.39955	4155.Migut.N00533.1.p	0	917	COG0469@1|root,KOG2323@2759|Eukaryota,37I17@33090|Viridiplantae,3GC96@35493|Streptophyta,44CP0@71274|asterids	35493|Streptophyta	G	Pyruvate kinase, cytosolic	-	GO:0003674,GO:0003824,GO:0004743,GO:0005575,GO:0005622,GO:0005623,GO:0005737,GO:0005975,GO:0006082,GO:0006090,GO:0006091,GO:0006096,GO:0006139,GO:0006163,GO:0006164,GO:0006165,GO:0006725,GO:0006732,GO:0006733,GO:0006753,GO:0006754,GO:0006757,GO:0006793,GO:0006796,GO:0006807,GO:0008150,GO:0008152,GO:0009056,GO:0009058,GO:0009108,GO:0009117,GO:0009123,GO:0009124,GO:0009126,GO:0009127,GO:0009132,GO:…	2.7.1.40	ko:K00873	ko00010,ko00230,ko00620,ko01100,ko01110,ko01120,ko01130,ko01200,ko01230,ko04922,ko04930,ko05165,ko05203,ko05230,map00010,map00230,map00620,map01100,map01110,map01120,map01130,map01200,map01230,map04922,map04930,map05165,map05203,map05230	M00001,M00002,M00049,M00050	R00200,R00430,R01138,R01858,R02320	RC00002,RC00015	ko00000,ko00001,ko00002,ko01000,ko04131,ko04147	-	-	-	PK,PK_C	TRINITY_GG_17671_c0_g1_i1	increasing	149.08	108.052	201.668	412.414	336.78	101.194	113.968	185.652	366.12	442.36	93.7306	99.0679	367.845	429.95	141.202	100.998	287.975	451.642	371.595	132.058	78.107	327.996	569.572	479.717	114.202	111.616
TRINITY_GG_17690_c0_g1_i2	TRINITY_GG_17690_c0_g1::TRINITY_GG_17690_c0_g1_i2::g.40003::m.40003	4155.Migut.D00546.1.p	6.28e-231	641	COG1028@1|root,KOG0725@2759|Eukaryota,37KEZ@33090|Viridiplantae,3GDCE@35493|Streptophyta,44CAN@71274|asterids	35493|Streptophyta	Q	Enoyl-(Acyl carrier protein) reductase	-	GO:0003674,GO:0003824,GO:0005488,GO:0005507,GO:0005575,GO:0005622,GO:0005623,GO:0005737,GO:0005829,GO:0005835,GO:0006082,GO:0006629,GO:0006631,GO:0006633,GO:0008150,GO:0008152,GO:0008610,GO:0009058,GO:0009507,GO:0009526,GO:0009532,GO:0009536,GO:0009570,GO:0009579,GO:0009941,GO:0009987,GO:0016053,GO:0016491,GO:0016627,GO:0016628,GO:0016631,GO:0019752,GO:0031967,GO:0031975,GO:0032787,GO:0032991,GO:…	1.3.1.10,1.3.1.9	ko:K00208	ko00061,ko00333,ko00780,ko01100,ko01130,ko01212,map00061,map00333,map00780,map01100,map01130,map01212	M00083,M00572	R01404,R04429,R04430,R04724,R04725,R04955,R04956,R04958,R04959,R04961,R04962,R04966,R04967,R04969,R04970,R07765,R10118,R10122,R11671	RC00052,RC00076,RC00120	ko00000,ko00001,ko00002,ko01000,ko01004	-	-	-	adh_short_C2	TRINITY_GG_17690_c0_g1_i2	decreasing	10.5464	16.3987	11.8251	6.52434	9.63897	10.4847	13.4864	14.9916	6.66815	7.52022	9.75153	8.96329	3.80518	6.66589	13.2344	10.2125	7.88786	4.94998	9.25771	12.7734	19.0782	15.0594	8.28416	6.6652	9.31749	12.55
TRINITY_GG_17690_c0_g1_i3	TRINITY_GG_17690_c0_g1::TRINITY_GG_17690_c0_g1_i3::g.40001::m.40001	4155.Migut.D00546.1.p	2.34e-197	556	COG1028@1|root,KOG0725@2759|Eukaryota,37KEZ@33090|Viridiplantae,3GDCE@35493|Streptophyta,44CAN@71274|asterids	35493|Streptophyta	Q	Enoyl-(Acyl carrier protein) reductase	-	GO:0003674,GO:0003824,GO:0005488,GO:0005507,GO:0005575,GO:0005622,GO:0005623,GO:0005737,GO:0005829,GO:0005835,GO:0006082,GO:0006629,GO:0006631,GO:0006633,GO:0008150,GO:0008152,GO:0008610,GO:0009058,GO:0009507,GO:0009526,GO:0009532,GO:0009536,GO:0009570,GO:0009579,GO:0009941,GO:0009987,GO:0016053,GO:0016491,GO:0016627,GO:0016628,GO:0016631,GO:0019752,GO:0031967,GO:0031975,GO:0032787,GO:0032991,GO:…	1.3.1.10,1.3.1.9	ko:K00208	ko00061,ko00333,ko00780,ko01100,ko01130,ko01212,map00061,map00333,map00780,map01100,map01130,map01212	M00083,M00572	R01404,R04429,R04430,R04724,R04725,R04955,R04956,R04958,R04959,R04961,R04962,R04966,R04967,R04969,R04970,R07765,R10118,R10122,R11671	RC00052,RC00076,RC00120	ko00000,ko00001,ko00002,ko01000,ko01004	-	-	-	adh_short_C2	TRINITY_GG_17690_c0_g1_i3	decreasing	2.8279	2.29051	1.58794	0.759447	0.766737	2.6719	2.52656	2.8088	0.38403	3.96521	4.67119	4.886	1.22185	2.97457	6.06578	4.50853	2.91508	2.73829	4.25354	7.82247	11.1779	7.97472	4.39642	4.96345	5.28348	6.81594
TRINITY_GG_17725_c0_g1_i1	TRINITY_GG_17725_c0_g1::TRINITY_GG_17725_c0_g1_i1::g.40118::m.40118	4155.Migut.O00579.1.p	7.2e-125	367	28KQ9@1|root,2QT6A@2759|Eukaryota,37P0Y@33090|Viridiplantae,3GERA@35493|Streptophyta,44NJI@71274|asterids	35493|Streptophyta	S	Chlorophyllase enzyme	-	GO:0003674,GO:0003824,GO:0005575,GO:0005622,GO:0005623,GO:0005737,GO:0005773,GO:0006725,GO:0006778,GO:0006787,GO:0006807,GO:0006950,GO:0006952,GO:0008150,GO:0008152,GO:0009056,GO:0009605,GO:0009607,GO:0009617,GO:0009620,GO:0009987,GO:0015994,GO:0015996,GO:0016787,GO:0016788,GO:0019439,GO:0033013,GO:0033015,GO:0034641,GO:0042440,GO:0042742,GO:0043207,GO:0043226,GO:0043227,GO:0043229,GO:0043231,GO:…	3.1.1.14	ko:K08099	ko00860,ko01100,ko01110,map00860,map01100,map01110	-	R05618,R09068	RC00020,RC00041	ko00000,ko00001,ko01000	-	-	-	Chlorophyllase,Chlorophyllase2	TRINITY_GG_17725_c0_g1_i1	decreasing	69.5664	100.749	32.84	11.4953	16.8682	51.8483	91.6049	9.20476	2.82785	0.957119	82.6834	59.3396	0.523648	0.0716763	45.5967	95.328	26.4758	14.9904	5.46884	13.5655	2.06997	1.74447	1.16269	0.531798	48.0511	71.2969
TRINITY_GG_17725_c0_g1_i2	TRINITY_GG_17725_c0_g1::TRINITY_GG_17725_c0_g1_i2::g.40117::m.40117	4155.Migut.D00581.1.p	3.51e-97	293	28KQ9@1|root,2QT6A@2759|Eukaryota,37P0Y@33090|Viridiplantae,3GERA@35493|Streptophyta,44NJI@71274|asterids	35493|Streptophyta	S	Chlorophyllase enzyme	-	GO:0003674,GO:0003824,GO:0005575,GO:0005622,GO:0005623,GO:0005737,GO:0005773,GO:0006725,GO:0006778,GO:0006787,GO:0006807,GO:0006950,GO:0006952,GO:0008150,GO:0008152,GO:0009056,GO:0009605,GO:0009607,GO:0009617,GO:0009620,GO:0009987,GO:0015994,GO:0015996,GO:0016787,GO:0016788,GO:0019439,GO:0033013,GO:0033015,GO:0034641,GO:0042440,GO:0042742,GO:0043207,GO:0043226,GO:0043227,GO:0043229,GO:0043231,GO:…	3.1.1.14	ko:K08099	ko00860,ko01100,ko01110,map00860,map01100,map01110	-	R05618,R09068	RC00020,RC00041	ko00000,ko00001,ko01000	-	-	-	Chlorophyllase,Chlorophyllase2	TRINITY_GG_17725_c0_g1_i2	decreasing	19.5624	22.0088	5.67604	0.103561	1.78905	14.1374	22.3976	5.51608	0.244383	0.205097	6.54648	3.43705	0	0	4.13576	10.7248	2.33206	0.28085	0.214464	0.660124	0.103499	0.356014	0	0	7.60393	25.4606
TRINITY_GG_17747_c0_g1_i13	TRINITY_GG_17747_c0_g1::TRINITY_GG_17747_c0_g1_i13::g.40190::m.40190	981085.XP_010090690.1	6.94e-118	343	COG0022@1|root,KOG0524@2759|Eukaryota,37HH2@33090|Viridiplantae,3GEI8@35493|Streptophyta,4JECM@91835|fabids	35493|Streptophyta	C	The pyruvate dehydrogenase complex catalyzes the overall conversion of pyruvate to acetyl-CoA and CO(2)	-	GO:0005575,GO:0005622,GO:0005623,GO:0005737,GO:0005739,GO:0005759,GO:0031974,GO:0043226,GO:0043227,GO:0043229,GO:0043231,GO:0043233,GO:0044422,GO:0044424,GO:0044429,GO:0044444,GO:0044446,GO:0044464,GO:0070013	1.2.4.1	ko:K00162	ko00010,ko00020,ko00620,ko01100,ko01110,ko01120,ko01130,ko01200,ko04066,ko04922,ko05230,map00010,map00020,map00620,map01100,map01110,map01120,map01130,map01200,map04066,map04922,map05230	M00307	R00014,R00209,R01699,R03270	RC00004,RC00027,RC00627,RC02742,RC02744,RC02882	br01601,ko00000,ko00001,ko00002,ko01000	-	-	-	Transket_pyr,Transketolase_C	TRINITY_GG_17747_c0_g1_i13	increasing	2.22905	0	3.27724	1.48437	1.56998	4.29533	2.21928	6.73436	4.99239	0.649474	2.21626	0	0.418918	1.32601	1.89556	0	2.91508	2.00106	2.14464	0	0	2.13609	1.7077	2.30446	0	0
TRINITY_GG_17747_c0_g1_i16	TRINITY_GG_17747_c0_g1::TRINITY_GG_17747_c0_g1_i16::g.40194::m.40194	3827.XP_004491655.1	6.23e-53	176	COG0022@1|root,KOG0524@2759|Eukaryota,37HH2@33090|Viridiplantae,3GEI8@35493|Streptophyta,4JECM@91835|fabids	35493|Streptophyta	C	The pyruvate dehydrogenase complex catalyzes the overall conversion of pyruvate to acetyl-CoA and CO(2)	-	GO:0005575,GO:0005622,GO:0005623,GO:0005737,GO:0005739,GO:0005759,GO:0031974,GO:0043226,GO:0043227,GO:0043229,GO:0043231,GO:0043233,GO:0044422,GO:0044424,GO:0044429,GO:0044444,GO:0044446,GO:0044464,GO:0070013	1.2.4.1	ko:K00162	ko00010,ko00020,ko00620,ko01100,ko01110,ko01120,ko01130,ko01200,ko04066,ko04922,ko05230,map00010,map00020,map00620,map01100,map01110,map01120,map01130,map01200,map04066,map04922,map05230	M00307	R00014,R00209,R01699,R03270	RC00004,RC00027,RC00627,RC02742,RC02744,RC02882	br01601,ko00000,ko00001,ko00002,ko01000	-	-	-	Transket_pyr,Transketolase_C	TRINITY_GG_17747_c0_g1_i16	decreasing	2.72809	3.85071	1.2163	0.241642	0.985804	3.68654	3.00456	3.68867	1.74559	0.820388	2.86408	1.88701	0.244369	0.286705	2.9295	2.80075	0.788786	1.29893	1.67997	1.81534	4.10545	0.890036	0.72668	0.354532	1.14237	2.12773
TRINITY_GG_17747_c0_g1_i19	TRINITY_GG_17747_c0_g1::TRINITY_GG_17747_c0_g1_i19::g.40192::m.40192	3827.XP_004491655.1	2.22e-172	487	COG0022@1|root,KOG0524@2759|Eukaryota,37HH2@33090|Viridiplantae,3GEI8@35493|Streptophyta,4JECM@91835|fabids	35493|Streptophyta	C	The pyruvate dehydrogenase complex catalyzes the overall conversion of pyruvate to acetyl-CoA and CO(2)	-	GO:0005575,GO:0005622,GO:0005623,GO:0005737,GO:0005739,GO:0005759,GO:0031974,GO:0043226,GO:0043227,GO:0043229,GO:0043231,GO:0043233,GO:0044422,GO:0044424,GO:0044429,GO:0044444,GO:0044446,GO:0044464,GO:0070013	1.2.4.1	ko:K00162	ko00010,ko00020,ko00620,ko01100,ko01110,ko01120,ko01130,ko01200,ko04066,ko04922,ko05230,map00010,map00020,map00620,map01100,map01110,map01120,map01130,map01200,map04066,map04922,map05230	M00307	R00014,R00209,R01699,R03270	RC00004,RC00027,RC00627,RC02742,RC02744,RC02882	br01601,ko00000,ko00001,ko00002,ko01000	-	-	-	Transket_pyr,Transketolase_C	TRINITY_GG_17747_c0_g1_i19	decreasing	3.72618	4.97937	2.09473	2.0367	2.22719	7.54219	9.01368	6.19291	4.71309	0.444377	4.36432	3.67293	1.4313	0.96763	4.37701	3.10815	1.78334	1.79042	2.07316	8.25155	8.55589	4.37898	4.10574	3.97076	4.3553	3.60632
TRINITY_GG_17747_c0_g1_i3	TRINITY_GG_17747_c0_g1::TRINITY_GG_17747_c0_g1_i3::g.40193::m.40193	3827.XP_004491655.1	7.58e-172	487	COG0022@1|root,KOG0524@2759|Eukaryota,37HH2@33090|Viridiplantae,3GEI8@35493|Streptophyta,4JECM@91835|fabids	35493|Streptophyta	C	The pyruvate dehydrogenase complex catalyzes the overall conversion of pyruvate to acetyl-CoA and CO(2)	-	GO:0005575,GO:0005622,GO:0005623,GO:0005737,GO:0005739,GO:0005759,GO:0031974,GO:0043226,GO:0043227,GO:0043229,GO:0043231,GO:0043233,GO:0044422,GO:0044424,GO:0044429,GO:0044444,GO:0044446,GO:0044464,GO:0070013	1.2.4.1	ko:K00162	ko00010,ko00020,ko00620,ko01100,ko01110,ko01120,ko01130,ko01200,ko04066,ko04922,ko05230,map00010,map00020,map00620,map01100,map01110,map01120,map01130,map01200,map04066,map04922,map05230	M00307	R00014,R00209,R01699,R03270	RC00004,RC00027,RC00627,RC02742,RC02744,RC02882	br01601,ko00000,ko00001,ko00002,ko01000	-	-	-	Transket_pyr,Transketolase_C	TRINITY_GG_17747_c0_g1_i3	decreasing	3.72618	3.08721	1.31765	0	0	1.92782	0.136571	0.135364	0	0	1.19337	0.438055	0.558558	0	1.34412	1.91271	0	0	0	4.22479	0.75899	0	0	0	1.71356	1.04583
TRINITY_GG_17747_c0_g1_i6	TRINITY_GG_17747_c0_g1::TRINITY_GG_17747_c0_g1_i6::g.40189::m.40189	3827.XP_004491655.1	6.23e-53	176	COG0022@1|root,KOG0524@2759|Eukaryota,37HH2@33090|Viridiplantae,3GEI8@35493|Streptophyta,4JECM@91835|fabids	35493|Streptophyta	C	The pyruvate dehydrogenase complex catalyzes the overall conversion of pyruvate to acetyl-CoA and CO(2)	-	GO:0005575,GO:0005622,GO:0005623,GO:0005737,GO:0005739,GO:0005759,GO:0031974,GO:0043226,GO:0043227,GO:0043229,GO:0043231,GO:0043233,GO:0044422,GO:0044424,GO:0044429,GO:0044444,GO:0044446,GO:0044464,GO:0070013	1.2.4.1	ko:K00162	ko00010,ko00020,ko00620,ko01100,ko01110,ko01120,ko01130,ko01200,ko04066,ko04922,ko05230,map00010,map00020,map00620,map01100,map01110,map01120,map01130,map01200,map04066,map04922,map05230	M00307	R00014,R00209,R01699,R03270	RC00004,RC00027,RC00627,RC02742,RC02744,RC02882	br01601,ko00000,ko00001,ko00002,ko01000	-	-	-	Transket_pyr,Transketolase_C	TRINITY_GG_17747_c0_g1_i6	decreasing	3.29368	6.40679	0	0	0.474646	6.52755	7.16997	2.19967	0	0	0	1.85331	0	0	2.51592	2.42504	0	0	0	3.36663	8.55589	1.60206	0.981018	0	2.67744	2.66867
TRINITY_GG_17809_c0_g1_i1	TRINITY_GG_17809_c0_g1::TRINITY_GG_17809_c0_g1_i1::g.40369::m.40369	3988.XP_002514509.1	2.66e-145	415	COG0074@1|root,KOG1255@2759|Eukaryota,37I24@33090|Viridiplantae,3G8BF@35493|Streptophyta,4JHMM@91835|fabids	35493|Streptophyta	C	Succinyl-CoA synthetase functions in the citric acid cycle (TCA), coupling the hydrolysis of succinyl-CoA to the synthesis of ATP and thus represents the only step of substrate- level phosphorylation in the TCA. The alpha subunit of the enzyme binds the substrates coenzyme A and phosphate, while succinate binding and nucleotide specificity is provided by the beta subunit	-	GO:0003674,GO:0003824,GO:0004774,GO:0004775,GO:0004776,GO:0005488,GO:0005507,GO:0005575,GO:0005618,GO:0005622,GO:0005623,GO:0005737,GO:0005739,GO:0005759,GO:0006082,GO:0006091,GO:0006099,GO:0006101,GO:0006104,GO:0006105,GO:0006139,GO:0006163,GO:0006637,GO:0006725,GO:0006732,GO:0006753,GO:0006790,GO:0006793,GO:0006796,GO:0006807,GO:0008150,GO:0008152,GO:0009060,GO:0009117,GO:0009150,GO:0009259,GO:…	6.2.1.4,6.2.1.5	ko:K01899	ko00020,ko00640,ko01100,ko01110,ko01120,ko01130,ko01200,map00020,map00640,map01100,map01110,map01120,map01130,map01200	M00009,M00011	R00432,R00727	RC00004,RC00014	ko00000,ko00001,ko00002,ko01000	-	-	-	CoA_binding,Ligase_CoA	TRINITY_GG_17809_c0_g1_i1	decreasing	6.7537	8.7305	5.60847	2.41642	3.32253	5.10704	3.17527	2.87649	1.7805	3.45246	5.08034	4.51534	4.64301	5.62659	10.1671	11.7153	4.8356	3.12446	4.57524	9.67081	8.72838	5.48262	3.23373	4.36074	3.46282	5.30129
TRINITY_GG_17809_c0_g1_i2	TRINITY_GG_17809_c0_g1::TRINITY_GG_17809_c0_g1_i2::g.40367::m.40367	4155.Migut.F00794.1.p	9.97e-219	608	COG0074@1|root,KOG1255@2759|Eukaryota,37I24@33090|Viridiplantae,3G8BF@35493|Streptophyta,44QJJ@71274|asterids	35493|Streptophyta	C	Succinyl-CoA synthetase functions in the citric acid cycle (TCA), coupling the hydrolysis of succinyl-CoA to the synthesis of ATP and thus represents the only step of substrate- level phosphorylation in the TCA. The alpha subunit of the enzyme binds the substrates coenzyme A and phosphate, while succinate binding and nucleotide specificity is provided by the beta subunit	-	GO:0003674,GO:0003824,GO:0004774,GO:0004775,GO:0004776,GO:0005488,GO:0005507,GO:0005575,GO:0005618,GO:0005622,GO:0005623,GO:0005737,GO:0005739,GO:0005759,GO:0006082,GO:0006091,GO:0006099,GO:0006101,GO:0006104,GO:0006105,GO:0006139,GO:0006163,GO:0006637,GO:0006725,GO:0006732,GO:0006753,GO:0006790,GO:0006793,GO:0006796,GO:0006807,GO:0008150,GO:0008152,GO:0009060,GO:0009117,GO:0009150,GO:0009259,GO:…	6.2.1.4,6.2.1.5	ko:K01899	ko00020,ko00640,ko01100,ko01110,ko01120,ko01130,ko01200,map00020,map00640,map01100,map01110,map01120,map01130,map01200	M00009,M00011	R00432,R00727	RC00004,RC00014	ko00000,ko00001,ko00002,ko01000	-	-	-	CoA_binding,Ligase_CoA	TRINITY_GG_17809_c0_g1_i2	increasing	3.52656	2.95443	4.22325	5.66133	6.86412	4.39679	5.36041	4.16244	5.86518	13.468	8.42177	11.1873	12.9167	14.2994	3.65325	2.35673	3.73816	3.51063	3.8961	6.99731	8.55589	5.94544	6.43112	5.60161	8.28221	8.94367
TRINITY_GG_17848_c0_g1_i1	TRINITY_GG_17848_c0_g1::TRINITY_GG_17848_c0_g1_i1::g.40461::m.40461	4098.XP_009627631.1	5.84e-82	243	COG1436@1|root,KOG3432@2759|Eukaryota,37TWE@33090|Viridiplantae,3GI8I@35493|Streptophyta,44JCA@71274|asterids	35493|Streptophyta	C	Subunit of the peripheral V1 complex of vacuolar ATPase essential for assembly or catalytic function. V-ATPase is responsible for acidifying a variety of intracellular compartments in eukaryotic cells	-	GO:0003674,GO:0003824,GO:0005215,GO:0005575,GO:0005622,GO:0005623,GO:0005737,GO:0005773,GO:0005774,GO:0005794,GO:0005886,GO:0006810,GO:0006811,GO:0008150,GO:0012505,GO:0015075,GO:0015399,GO:0015405,GO:0016020,GO:0016462,GO:0016787,GO:0016817,GO:0016818,GO:0016887,GO:0017111,GO:0022804,GO:0022853,GO:0022857,GO:0031090,GO:0034220,GO:0042623,GO:0042625,GO:0042626,GO:0043226,GO:0043227,GO:0043229,GO:…	-	ko:K02151	ko00190,ko01100,ko04145,ko04150,ko04721,ko04966,ko05110,ko05120,ko05323,map00190,map01100,map04145,map04150,map04721,map04966,map05110,map05120,map05323	M00160	-	-	ko00000,ko00001,ko00002	3.A.2.2	-	-	ATP-synt_F	TRINITY_GG_17848_c0_g1_i1	increasing	43.9822	55.7358	45.6111	76.428	60.4992	65.0049	59.3059	52.995	74.8858	80.2954	52.9856	53.308	71.286	55.9433	50.4563	64.1782	70.5449	79.5508	58.2986	64.8572	79.004	97.0851	96.1398	119.371	57.1544	63.363
TRINITY_GG_17859_c0_g1_i1	TRINITY_GG_17859_c0_g1::TRINITY_GG_17859_c0_g1_i1::g.40496::m.40496	4155.Migut.D00371.1.p	2.46e-171	479	COG1905@1|root,KOG3196@2759|Eukaryota,37PIM@33090|Viridiplantae,3GFY3@35493|Streptophyta,44GVU@71274|asterids	35493|Streptophyta	C	Thioredoxin-like [2Fe-2S] ferredoxin	-	GO:0003674,GO:0003824,GO:0003954,GO:0005488,GO:0005575,GO:0005622,GO:0005623,GO:0005737,GO:0005739,GO:0005740,GO:0005743,GO:0005746,GO:0005747,GO:0006091,GO:0006119,GO:0006120,GO:0006139,GO:0006163,GO:0006725,GO:0006753,GO:0006793,GO:0006796,GO:0006807,GO:0006950,GO:0006979,GO:0008137,GO:0008150,GO:0008152,GO:0008270,GO:0009117,GO:0009123,GO:0009126,GO:0009141,GO:0009144,GO:0009150,GO:0009161,GO:…	1.6.5.3,1.6.99.3	ko:K03943	ko00190,ko01100,ko04714,ko04723,ko04932,ko05010,ko05012,ko05016,map00190,map01100,map04714,map04723,map04932,map05010,map05012,map05016	M00143	R11945	RC00061	ko00000,ko00001,ko00002,ko01000	3.D.1.6	-	-	2Fe-2S_thioredx	TRINITY_GG_17859_c0_g1_i1	increasing	67.9362	88.7324	80.985	114.228	88.7224	75.4895	74.875	84.2303	107.424	103.369	85.718	103.482	122.603	83.7537	86.782	118.588	113.585	141.408	98.8323	93.9356	102.464	120.974	155.11	112.989	79.5021	99.0655
TRINITY_GG_17863_c0_g1_i2	TRINITY_GG_17863_c0_g1::TRINITY_GG_17863_c0_g1_i2::g.40502::m.40502	4155.Migut.D00378.1.p	2.67e-54	173	2D3I2@1|root,2S20J@2759|Eukaryota,37VCN@33090|Viridiplantae,3GJNI@35493|Streptophyta,44UW8@71274|asterids	35493|Streptophyta	S	Photosystem II reaction centre W protein (PsbW)	-	GO:0005575,GO:0005622,GO:0005623,GO:0005737,GO:0008150,GO:0009507,GO:0009534,GO:0009535,GO:0009536,GO:0009579,GO:0010109,GO:0016020,GO:0019222,GO:0031323,GO:0031976,GO:0031984,GO:0034357,GO:0042548,GO:0042549,GO:0042651,GO:0043226,GO:0043227,GO:0043229,GO:0043231,GO:0043467,GO:0044422,GO:0044424,GO:0044434,GO:0044435,GO:0044436,GO:0044444,GO:0044446,GO:0044464,GO:0050789,GO:0050794,GO:0055035,GO:…	-	ko:K02721	ko00195,ko01100,map00195,map01100	-	-	-	ko00000,ko00001,ko00194	-	-	-	PsbW	TRINITY_GG_17863_c0_g1_i2	decreasing	103.934	179.091	87.8773	31.7932	14.9696	43.6635	89.8295	95.1271	18.2938	1.94842	98.5382	74.5368	0.349099	1.39769	56.1429	71.0434	33.4376	0.737232	1.82295	38.4852	67.1016	16.0919	1.48969	1.16996	91.0329	95.2428
TRINITY_GG_1790_c0_g1_i1	TRINITY_GG_1790_c0_g1::TRINITY_GG_1790_c0_g1_i1::g.4435::m.4435	4155.Migut.L01074.1.p	1.31e-248	693	COG0508@1|root,KOG0557@2759|Eukaryota,37IG4@33090|Viridiplantae,3GB9V@35493|Streptophyta,44IXS@71274|asterids	35493|Streptophyta	C	Dihydrolipoamide acetyltransferase component of pyruvate dehydrogenase complex	-	-	2.3.1.12	ko:K00627	ko00010,ko00020,ko00620,ko01100,ko01110,ko01120,ko01130,ko01200,map00010,map00020,map00620,map01100,map01110,map01120,map01130,map01200	M00307	R00209,R02569	RC00004,RC02742,RC02857	br01601,ko00000,ko00001,ko00002,ko01000	-	-	-	2-oxoacid_dh,Biotin_lipoyl,E3_binding	TRINITY_GG_1790_c0_g1_i1	increasing	87.9311	443.197	561.59	778.986	929.905	103.528	326.507	462.64	459.858	735.785	45.8254	204.471	599.298	642.399	235.531	593.588	752.776	562.122	626.951	97.7643	217.968	715.34	477.429	463.196	176.14	507.192
TRINITY_GG_17924_c0_g1_i2	TRINITY_GG_17924_c0_g1::TRINITY_GG_17924_c0_g1_i2::g.40640::m.40640	4113.PGSC0003DMT400024841	4.95e-302	836	2CN94@1|root,2QUKB@2759|Eukaryota,37HT6@33090|Viridiplantae,3GEUJ@35493|Streptophyta,44PQP@71274|asterids	35493|Streptophyta	G	Belongs to the glycosyl hydrolase 5 (cellulase A) family	-	-	3.2.1.4	ko:K01179	ko00500,ko01100,map00500,map01100	-	R06200,R11307,R11308	-	ko00000,ko00001,ko01000	-	GH5,GH9	-	Cellulase,Ricin_B_lectin	TRINITY_GG_17924_c0_g1_i2	increasing	11.1785	17.0958	12.1967	29.3423	37.3875	3.72036	4.9507	1.38748	13.2665	15.7925	7.63756	7.885	7.74999	7.56185	4.72166	5.08917	3.05226	10.7776	13.9402	11.8822	22.5972	7.72551	25.6881	56.0515	22.4191	21.3494
TRINITY_GG_17932_c0_g1_i1	TRINITY_GG_17932_c0_g1::TRINITY_GG_17932_c0_g1_i1::g.40655::m.40655	4155.Migut.E00237.1.p	4.13e-230	635	COG0057@1|root,KOG0657@2759|Eukaryota,37HSA@33090|Viridiplantae,3GAGX@35493|Streptophyta	35493|Streptophyta	G	Belongs to the glyceraldehyde-3-phosphate dehydrogenase family	-	-	1.2.1.12	ko:K00134	ko00010,ko00710,ko01100,ko01110,ko01120,ko01130,ko01200,ko01230,ko04066,ko05010,map00010,map00710,map01100,map01110,map01120,map01130,map01200,map01230,map04066,map05010	M00001,M00002,M00003,M00165,M00166,M00308,M00552	R01061	RC00149	ko00000,ko00001,ko00002,ko01000,ko04131,ko04147	-	-	-	Gp_dh_C,Gp_dh_N	TRINITY_GG_17932_c0_g1_i1	increasing	111.02	210.461	251.401	477.969	153.055	86.211	296.666	133.164	587.321	219.59	71.2953	89.6329	331.818	167.006	175.597	369.699	405.916	662.35	355.51	107.072	177.5	286.485	451.014	187.299	76.3248	150.059
TRINITY_GG_17944_c0_g1_i1	TRINITY_GG_17944_c0_g1::TRINITY_GG_17944_c0_g1_i1::g.40682::m.40682	4155.Migut.K00696.1.p	9.87e-176	496	COG1028@1|root,KOG1200@2759|Eukaryota,37J83@33090|Viridiplantae,3GAYA@35493|Streptophyta,44HBF@71274|asterids	35493|Streptophyta	Q	3-oxoacyl- acyl-carrier-protein reductase	-	GO:0003674,GO:0003824,GO:0004312,GO:0004316,GO:0005488,GO:0005507,GO:0005575,GO:0005622,GO:0005623,GO:0005737,GO:0008150,GO:0008152,GO:0009507,GO:0009526,GO:0009532,GO:0009536,GO:0009570,GO:0009941,GO:0016491,GO:0016614,GO:0016616,GO:0016740,GO:0016746,GO:0016747,GO:0031967,GO:0031975,GO:0043167,GO:0043169,GO:0043226,GO:0043227,GO:0043229,GO:0043231,GO:0044422,GO:0044424,GO:0044434,GO:0044435,GO:…	1.1.1.100	ko:K00059	ko00061,ko00333,ko00780,ko01040,ko01100,ko01130,ko01212,map00061,map00333,map00780,map01040,map01100,map01130,map01212	M00083,M00572	R04533,R04534,R04536,R04543,R04566,R04953,R04964,R07759,R07763,R10116,R10120,R11671	RC00029,RC00117	ko00000,ko00001,ko00002,ko01000,ko01004	-	-	-	adh_short,adh_short_C2	TRINITY_GG_17944_c0_g1_i1	increasing	77.9503	229.748	194.303	295.839	220.82	86.5153	272.083	137.124	219.246	183.63	63.8282	130.507	191.446	194.637	120.109	319.798	302.551	249.43	210.211	89.8098	204.617	230.875	232.174	179.251	85.3924	200.078
TRINITY_GG_17974_c0_g1_i1	TRINITY_GG_17974_c0_g1::TRINITY_GG_17974_c0_g1_i1::g.40765::m.40765	71139.XP_010031356.1	0	933	COG0469@1|root,KOG2323@2759|Eukaryota,37I17@33090|Viridiplantae,3GCX1@35493|Streptophyta	35493|Streptophyta	G	Belongs to the pyruvate kinase family	-	GO:0003674,GO:0003824,GO:0004743,GO:0005575,GO:0005622,GO:0005623,GO:0005737,GO:0005975,GO:0006082,GO:0006090,GO:0006091,GO:0006096,GO:0006139,GO:0006163,GO:0006164,GO:0006165,GO:0006725,GO:0006732,GO:0006733,GO:0006753,GO:0006754,GO:0006757,GO:0006793,GO:0006796,GO:0006807,GO:0008150,GO:0008152,GO:0009056,GO:0009058,GO:0009108,GO:0009117,GO:0009123,GO:0009124,GO:0009126,GO:0009127,GO:0009132,GO:…	2.7.1.40	ko:K00873	ko00010,ko00230,ko00620,ko01100,ko01110,ko01120,ko01130,ko01200,ko01230,ko04922,ko04930,ko05165,ko05203,ko05230,map00010,map00230,map00620,map01100,map01110,map01120,map01130,map01200,map01230,map04922,map04930,map05165,map05203,map05230	M00001,M00002,M00049,M00050	R00200,R00430,R01138,R01858,R02320	RC00002,RC00015	ko00000,ko00001,ko00002,ko01000,ko04131,ko04147	-	-	-	PK,PK_C	TRINITY_GG_17974_c0_g1_i1	increasing	70.498	16.9631	43.4488	222.311	444.05	34.7008	17.4469	31.0999	351.213	151.156	41.7679	26.5866	448.766	535.243	36.4981	8.9829	35.221	403.511	627.451	83.0106	31.3601	104.561	363.122	345.279	51.1926	31.2307
TRINITY_GG_17974_c0_g1_i2	TRINITY_GG_17974_c0_g1::TRINITY_GG_17974_c0_g1_i2::g.40763::m.40763	71139.XP_010031356.1	0	933	COG0469@1|root,KOG2323@2759|Eukaryota,37I17@33090|Viridiplantae,3GCX1@35493|Streptophyta	35493|Streptophyta	G	Belongs to the pyruvate kinase family	-	GO:0003674,GO:0003824,GO:0004743,GO:0005575,GO:0005622,GO:0005623,GO:0005737,GO:0005975,GO:0006082,GO:0006090,GO:0006091,GO:0006096,GO:0006139,GO:0006163,GO:0006164,GO:0006165,GO:0006725,GO:0006732,GO:0006733,GO:0006753,GO:0006754,GO:0006757,GO:0006793,GO:0006796,GO:0006807,GO:0008150,GO:0008152,GO:0009056,GO:0009058,GO:0009108,GO:0009117,GO:0009123,GO:0009124,GO:0009126,GO:0009127,GO:0009132,GO:…	2.7.1.40	ko:K00873	ko00010,ko00230,ko00620,ko01100,ko01110,ko01120,ko01130,ko01200,ko01230,ko04922,ko04930,ko05165,ko05203,ko05230,map00010,map00230,map00620,map01100,map01110,map01120,map01130,map01200,map01230,map04922,map04930,map05165,map05203,map05230	M00001,M00002,M00049,M00050	R00200,R00430,R01138,R01858,R02320	RC00002,RC00015	ko00000,ko00001,ko00002,ko01000,ko04131,ko04147	-	-	-	PK,PK_C	TRINITY_GG_17974_c0_g1_i2	increasing	9.78122	4.54783	6.45312	15.3615	14.7506	4.87029	0.273142	0.473774	0.523677	35.6527	9.13779	2.52724	28.661	34.6913	11.1665	3.27893	7.51061	55.5381	60.0858	16.041	6.14092	20.5776	62.0948	60.4832	8.99619	7.46508
TRINITY_GG_18004_c0_g1_i1	TRINITY_GG_18004_c0_g1::TRINITY_GG_18004_c0_g1_i1::g.40876::m.40876	4155.Migut.N00764.1.p	2.01e-211	592	COG0331@1|root,KOG2926@2759|Eukaryota,37K6Y@33090|Viridiplantae,3GAYG@35493|Streptophyta,44GWD@71274|asterids	35493|Streptophyta	I	Acyl transferase domain	-	-	2.3.1.39	ko:K00645	ko00061,ko00333,ko01100,ko01130,ko01212,map00061,map00333,map01100,map01130,map01212	M00082	R01626,R11671	RC00004,RC00039,RC02727	ko00000,ko00001,ko00002,ko01000,ko01004	-	-	-	Acyl_transf_1	TRINITY_GG_18004_c0_g1_i1	increasing	58.4877	409.47	436.38	1016.62	489.799	117.225	416.575	385.686	522.176	243.416	69.42	217.646	422.793	476.97	116.939	438.01	447.722	470.389	382.569	43.4691	217.83	271.034	327.515	241.33	75.7537	259.078
TRINITY_GG_18070_c0_g1_i1	TRINITY_GG_18070_c0_g1::TRINITY_GG_18070_c0_g1_i1::g.41075::m.41075	4098.XP_009613873.1	6.07e-55	174	KOG3456@1|root,KOG3456@2759|Eukaryota,37VNN@33090|Viridiplantae,3GJGG@35493|Streptophyta,44K6Z@71274|asterids	35493|Streptophyta	C	NADH dehydrogenase ubiquinone iron-sulfur protein 6	-	GO:0005575,GO:0005622,GO:0005623,GO:0005737,GO:0005739,GO:0005740,GO:0005743,GO:0005746,GO:0005747,GO:0006091,GO:0006119,GO:0006120,GO:0006139,GO:0006163,GO:0006725,GO:0006753,GO:0006793,GO:0006796,GO:0006807,GO:0008150,GO:0008152,GO:0009117,GO:0009123,GO:0009126,GO:0009141,GO:0009144,GO:0009150,GO:0009161,GO:0009167,GO:0009199,GO:0009205,GO:0009259,GO:0009987,GO:0015980,GO:0016020,GO:0016310,GO:…	-	ko:K03939	ko00190,ko01100,ko04714,ko04723,ko04932,ko05010,ko05012,ko05016,map00190,map01100,map04714,map04723,map04932,map05010,map05012,map05016	M00143	-	-	ko00000,ko00001,ko00002	3.D.1.6	-	-	zf-CHCC	TRINITY_GG_18070_c0_g1_i1	increasing	17.3667	14.8717	20.7784	29.4804	22.1623	29.0188	25.0266	24.2302	37.6698	29.7049	20.5259	24.2615	31.0349	18.0983	18.542	16.258	21.5373	33.035	25.414	20.1008	16.4908	26.8791	31.1019	34.106	15.4934	19.8708
TRINITY_GG_18071_c0_g1_i3	TRINITY_GG_18071_c0_g1::TRINITY_GG_18071_c0_g1_i3::g.41079::m.41079	4155.Migut.D00057.1.p	0	1099	COG1022@1|root,KOG1256@2759|Eukaryota,37IYG@33090|Viridiplantae,3GA0T@35493|Streptophyta,44DIJ@71274|asterids	35493|Streptophyta	I	AMP-binding enzyme	-	GO:0001676,GO:0003674,GO:0003824,GO:0004467,GO:0005575,GO:0005622,GO:0005623,GO:0005737,GO:0005783,GO:0006082,GO:0006629,GO:0006631,GO:0008150,GO:0008152,GO:0009058,GO:0009059,GO:0009987,GO:0010025,GO:0010143,GO:0010166,GO:0012505,GO:0015645,GO:0016405,GO:0016874,GO:0016877,GO:0016878,GO:0019752,GO:0031957,GO:0032787,GO:0043170,GO:0043226,GO:0043227,GO:0043229,GO:0043231,GO:0043436,GO:0044237,GO:…	6.2.1.3	ko:K01897	ko00061,ko00071,ko01100,ko01212,ko02024,ko03320,ko04146,ko04216,ko04714,ko04920,map00061,map00071,map01100,map01212,map02024,map03320,map04146,map04216,map04714,map04920	M00086	R01280	RC00004,RC00014	ko00000,ko00001,ko00002,ko01000,ko01004,ko04147	4.C.1.1	-	-	AMP-binding	TRINITY_GG_18071_c0_g1_i3	decreasing	12.2432	7.83421	4.83139	2.45094	2.99392	10.417	12.7011	6.97125	1.50121	2.3928	9.03551	10.884	0.872747	0.465896	9.99475	4.85008	1.81764	0.702125	0.786369	7.29437	5.27843	2.70571	2.32538	2.41082	13.3158	14.4253
TRINITY_GG_18083_c0_g1_i2	TRINITY_GG_18083_c0_g1::TRINITY_GG_18083_c0_g1_i2::g.41105::m.41105	4098.XP_009624181.1	1.06e-177	507	COG0148@1|root,KOG2670@2759|Eukaryota,37JMA@33090|Viridiplantae,3GAVY@35493|Streptophyta,44J1H@71274|asterids	35493|Streptophyta	G	Cytosolic enolase	-	GO:0005575,GO:0005622,GO:0005623,GO:0005634,GO:0005737,GO:0005829,GO:0043226,GO:0043227,GO:0043229,GO:0043231,GO:0044424,GO:0044444,GO:0044464	4.2.1.11	ko:K01689	ko00010,ko00680,ko01100,ko01110,ko01120,ko01130,ko01200,ko01230,ko03018,ko04066,map00010,map00680,map01100,map01110,map01120,map01130,map01200,map01230,map03018,map04066	M00001,M00002,M00003,M00346,M00394	R00658	RC00349	ko00000,ko00001,ko00002,ko01000,ko03019,ko04147	-	-	-	Enolase_C,Enolase_N	TRINITY_GG_18083_c0_g1_i2	decreasing	10.5797	14.241	7.43291	5.73038	8.94526	11.4993	8.60397	7.74959	6.07465	6.87075	9.27418	13.883	5.48085	3.04624	2.51592	4.13282	2.46924	2.66808	4.18206	12.5424	40.2955	6.23025	7.63014	6.41703	7.28263	11.0353
TRINITY_GG_18083_c0_g1_i3	TRINITY_GG_18083_c0_g1::TRINITY_GG_18083_c0_g1_i3::g.41107::m.41107	4096.XP_009778766.1	3.27e-298	818	COG0148@1|root,KOG2670@2759|Eukaryota,37JMA@33090|Viridiplantae,3GAVY@35493|Streptophyta,44J1H@71274|asterids	35493|Streptophyta	G	Cytosolic enolase	-	GO:0005575,GO:0005622,GO:0005623,GO:0005634,GO:0005737,GO:0005829,GO:0043226,GO:0043227,GO:0043229,GO:0043231,GO:0044424,GO:0044444,GO:0044464	4.2.1.11	ko:K01689	ko00010,ko00680,ko01100,ko01110,ko01120,ko01130,ko01200,ko01230,ko03018,ko04066,map00010,map00680,map01100,map01110,map01120,map01130,map01200,map01230,map03018,map04066	M00001,M00002,M00003,M00346,M00394	R00658	RC00349	ko00000,ko00001,ko00002,ko01000,ko03019,ko04147	-	-	-	Enolase_C,Enolase_N	TRINITY_GG_18083_c0_g1_i3	increasing	35.7314	35.5859	47.199	44.4967	43.1563	45.084	41.2444	58.2065	54.9512	51.9579	34.5054	38.5826	36.1666	26.8069	43.0808	41.1574	43.8976	37.2478	38.3891	40.8287	31.7741	59.7392	43.5282	43.3238	25.4535	23.1886
TRINITY_GG_18200_c0_g1_i1	TRINITY_GG_18200_c0_g1::TRINITY_GG_18200_c0_g1_i1::g.41360::m.41360	4155.Migut.I01151.1.p	0	996	COG0111@1|root,KOG0068@2759|Eukaryota,37HGR@33090|Viridiplantae,3GA4F@35493|Streptophyta,44BDD@71274|asterids	35493|Streptophyta	E	Belongs to the D-isomer specific 2-hydroxyacid dehydrogenase family	PGDH	GO:0005575,GO:0005622,GO:0005623,GO:0005634,GO:0005737,GO:0005829,GO:0009507,GO:0009532,GO:0009536,GO:0009570,GO:0043226,GO:0043227,GO:0043229,GO:0043231,GO:0044422,GO:0044424,GO:0044434,GO:0044435,GO:0044444,GO:0044446,GO:0044464	1.1.1.399,1.1.1.95	ko:K00058	ko00260,ko00680,ko01100,ko01120,ko01130,ko01200,ko01230,map00260,map00680,map01100,map01120,map01130,map01200,map01230	M00020	R01513	RC00031	ko00000,ko00001,ko00002,ko01000,ko04147	-	-	-	2-Hacid_dh,2-Hacid_dh_C,ACT	TRINITY_GG_18200_c0_g1_i1	decreasing	196.09	57.4951	34.7996	4.5912	1.97161	254.642	128.547	285.787	7.9948	1.70914	312.083	294.003	0	0.0358381	452.762	166.85	58.9531	2.31701	3.78887	275.173	91.8723	94.593	3.34273	2.26901	312.868	140.214
TRINITY_GG_18200_c0_g1_i2	TRINITY_GG_18200_c0_g1::TRINITY_GG_18200_c0_g1_i2::g.41356::m.41356	4155.Migut.I01151.1.p	3.86e-196	562	COG0111@1|root,KOG0068@2759|Eukaryota,37HGR@33090|Viridiplantae,3GA4F@35493|Streptophyta,44BDD@71274|asterids	35493|Streptophyta	E	Belongs to the D-isomer specific 2-hydroxyacid dehydrogenase family	PGDH	GO:0005575,GO:0005622,GO:0005623,GO:0005634,GO:0005737,GO:0005829,GO:0009507,GO:0009532,GO:0009536,GO:0009570,GO:0043226,GO:0043227,GO:0043229,GO:0043231,GO:0044422,GO:0044424,GO:0044434,GO:0044435,GO:0044444,GO:0044446,GO:0044464	1.1.1.399,1.1.1.95	ko:K00058	ko00260,ko00680,ko01100,ko01120,ko01130,ko01200,ko01230,map00260,map00680,map01100,map01120,map01130,map01200,map01230	M00020	R01513	RC00031	ko00000,ko00001,ko00002,ko01000,ko04147	-	-	-	2-Hacid_dh,2-Hacid_dh_C,ACT	TRINITY_GG_18200_c0_g1_i2	decreasing	18.9969	0.663916	1.38522	0	0	23.2354	6.04326	16.4129	1.39647	0	11.7632	6.8404	0	0	23.6772	4.40606	3.05226	0	0	13.7306	6.55491	3.91616	0	0	13.7442	7.42901
TRINITY_GG_18211_c0_g1_i1	TRINITY_GG_18211_c0_g1::TRINITY_GG_18211_c0_g1_i1::g.41414::m.41414	4432.XP_010277194.1	0	1207	COG1155@1|root,KOG1352@2759|Eukaryota,37HMX@33090|Viridiplantae,3GFH8@35493|Streptophyta	35493|Streptophyta	C	V-type proton ATPase catalytic subunit	VHA-A	GO:0000325,GO:0002020,GO:0003674,GO:0003824,GO:0005215,GO:0005488,GO:0005515,GO:0005575,GO:0005576,GO:0005618,GO:0005622,GO:0005623,GO:0005737,GO:0005773,GO:0005774,GO:0005794,GO:0005886,GO:0005911,GO:0006810,GO:0006811,GO:0006812,GO:0006950,GO:0006970,GO:0006996,GO:0007030,GO:0007275,GO:0008150,GO:0008324,GO:0009506,GO:0009507,GO:0009526,GO:0009536,GO:0009555,GO:0009628,GO:0009651,GO:0009941,GO:…	3.6.3.14	ko:K02145	ko00190,ko01100,ko04145,ko04150,ko04721,ko04966,ko05110,ko05120,ko05323,map00190,map01100,map04145,map04150,map04721,map04966,map05110,map05120,map05323	M00160	-	-	ko00000,ko00001,ko00002,ko01000	3.A.2.2	-	-	ATP-synt_ab,ATP-synt_ab_N,ATP-synt_ab_Xtn	TRINITY_GG_18211_c0_g1_i1	increasing	124.062	100.218	188.56	329.911	330.902	142.591	158.934	214.586	302.476	410.536	112.04	95.1928	285.633	263.984	163.845	97.0699	208.479	325.014	320.874	111.198	60.9607	215.353	250.487	275.861	140.226	114.068
TRINITY_GG_18211_c0_g1_i2	TRINITY_GG_18211_c0_g1::TRINITY_GG_18211_c0_g1_i2::g.41415::m.41415	4432.XP_010277194.1	0	1207	COG1155@1|root,KOG1352@2759|Eukaryota,37HMX@33090|Viridiplantae,3GFH8@35493|Streptophyta	35493|Streptophyta	C	V-type proton ATPase catalytic subunit	VHA-A	GO:0000325,GO:0002020,GO:0003674,GO:0003824,GO:0005215,GO:0005488,GO:0005515,GO:0005575,GO:0005576,GO:0005618,GO:0005622,GO:0005623,GO:0005737,GO:0005773,GO:0005774,GO:0005794,GO:0005886,GO:0005911,GO:0006810,GO:0006811,GO:0006812,GO:0006950,GO:0006970,GO:0006996,GO:0007030,GO:0007275,GO:0008150,GO:0008324,GO:0009506,GO:0009507,GO:0009526,GO:0009536,GO:0009555,GO:0009628,GO:0009651,GO:0009941,GO:…	3.6.3.14	ko:K02145	ko00190,ko01100,ko04145,ko04150,ko04721,ko04966,ko05110,ko05120,ko05323,map00190,map01100,map04145,map04150,map04721,map04966,map05110,map05120,map05323	M00160	-	-	ko00000,ko00001,ko00002,ko01000	3.A.2.2	-	-	ATP-synt_ab,ATP-synt_ab_N,ATP-synt_ab_Xtn	TRINITY_GG_18211_c0_g1_i2	increasing	34.9329	81.1305	54.0913	74.5984	88.5033	67.0342	98.6042	66.3622	98.6956	105.967	71.909	106.043	113.736	111.707	62.6567	128.595	104.085	149.939	106.625	71.7555	113.641	107.73	112.672	109.869	65.6508	109.668
TRINITY_GG_18301_c0_g1_i1	TRINITY_GG_18301_c0_g1::TRINITY_GG_18301_c0_g1_i1::g.41696::m.41696	4155.Migut.L01403.1.p	0	959	COG1012@1|root,KOG2450@2759|Eukaryota,37KEV@33090|Viridiplantae,3GBEC@35493|Streptophyta,44DUV@71274|asterids	35493|Streptophyta	C	Belongs to the aldehyde dehydrogenase family	-	-	1.2.1.3	ko:K00128	ko00010,ko00053,ko00071,ko00280,ko00310,ko00330,ko00340,ko00380,ko00410,ko00561,ko00620,ko00625,ko00903,ko00981,ko01100,ko01110,ko01120,ko01130,map00010,map00053,map00071,map00280,map00310,map00330,map00340,map00380,map00410,map00561,map00620,map00625,map00903,map00981,map01100,map01110,map01120,map01130	M00135	R00264,R00631,R00710,R00904,R01752,R01986,R02549,R02678,R02940,R02957,R03283,R03869,R04065,R04506,R04903,R05050,R05237,R05238,R05286,R06366,R08146	RC00047,RC00071,RC00080,RC00186,RC00218,RC00242,RC00816,RC01500	ko00000,ko00001,ko00002,ko01000	-	-	-	Aldedh	TRINITY_GG_18301_c0_g1_i1	increasing	62.6131	94.4421	146.564	493.882	331.96	45.4899	102.667	51.303	140.764	315.097	29.766	56.0037	100.506	403.322	29.5017	69.2674	65.5721	178.27	150.697	40.9277	76.8995	47.4567	116.523	323.298	50.1217	91.8529
TRINITY_GG_18303_c0_g1_i1	TRINITY_GG_18303_c0_g1::TRINITY_GG_18303_c0_g1_i1::g.41700::m.41700	102107.XP_008221445.1	1.39e-284	786	28N95@1|root,2QUUJ@2759|Eukaryota,37PQG@33090|Viridiplantae,3GABE@35493|Streptophyta,4JI7X@91835|fabids	35493|Streptophyta	G	Belongs to the glycosyl hydrolase 17 family	-	GO:0001871,GO:0003674,GO:0003824,GO:0004553,GO:0005488,GO:0005575,GO:0005623,GO:0005886,GO:0016020,GO:0016787,GO:0016798,GO:0030246,GO:0030247,GO:0031224,GO:0031225,GO:0031226,GO:0044425,GO:0044459,GO:0044464,GO:0046658,GO:0071944	3.2.1.39	ko:K19891	ko00500,map00500	-	R00308	RC00467	ko00000,ko00001,ko00537,ko01000	-	CBM43,GH17	-	Glyco_hydro_17,X8	TRINITY_GG_18303_c0_g1_i1	increasing	4.55791	2.09134	2.56773	3.79724	7.48481	5.88494	1.12671	1.489	0.97753	2.90554	5.72817	2.35876	3.31644	3.36879	2.55038	0.717265	1.95482	1.19361	3.21697	11.9812	2.89796	6.83548	5.26843	5.92069	3.67702	0.757327
TRINITY_GG_18303_c0_g1_i2	TRINITY_GG_18303_c0_g1::TRINITY_GG_18303_c0_g1_i2::g.41699::m.41699	102107.XP_008221445.1	9.94e-237	663	28N95@1|root,2QUUJ@2759|Eukaryota,37PQG@33090|Viridiplantae,3GABE@35493|Streptophyta,4JI7X@91835|fabids	35493|Streptophyta	G	Belongs to the glycosyl hydrolase 17 family	-	GO:0001871,GO:0003674,GO:0003824,GO:0004553,GO:0005488,GO:0005575,GO:0005623,GO:0005886,GO:0016020,GO:0016787,GO:0016798,GO:0030246,GO:0030247,GO:0031224,GO:0031225,GO:0031226,GO:0044425,GO:0044459,GO:0044464,GO:0046658,GO:0071944	3.2.1.39	ko:K19891	ko00500,map00500	-	R00308	RC00467	ko00000,ko00001,ko00537,ko01000	-	CBM43,GH17	-	Glyco_hydro_17,X8	TRINITY_GG_18303_c0_g1_i2	increasing	0.964814	0	1.35144	2.14026	2.73835	3.41597	0.887711	1.38748	0.97753	1.4015	0.954695	1.0109	1.60585	1.29017	1.27519	0.819732	0.925966	1.6851	1.64423	3.2016	0.689991	3.13293	3.08839	4.71528	1.07098	0.288505
TRINITY_GG_18325_c0_g1_i1	TRINITY_GG_18325_c0_g1::TRINITY_GG_18325_c0_g1_i1::g.41751::m.41751	4081.Solyc04g045340.2.1	0	1067	COG0033@1|root,KOG0625@2759|Eukaryota,37RJS@33090|Viridiplantae,3GDYC@35493|Streptophyta,44H2G@71274|asterids	35493|Streptophyta	G	Phosphoglucomutase	-	GO:0000271,GO:0003674,GO:0003824,GO:0004614,GO:0005575,GO:0005622,GO:0005623,GO:0005634,GO:0005737,GO:0005829,GO:0005886,GO:0005975,GO:0005976,GO:0005977,GO:0005978,GO:0005982,GO:0005996,GO:0006006,GO:0006012,GO:0006073,GO:0006091,GO:0006112,GO:0008150,GO:0008152,GO:0009056,GO:0009058,GO:0009059,GO:0009250,GO:0009507,GO:0009526,GO:0009532,GO:0009536,GO:0009570,GO:0009581,GO:0009582,GO:0009590,GO:…	5.4.2.2	ko:K01835	ko00010,ko00030,ko00052,ko00230,ko00500,ko00520,ko00521,ko01100,ko01110,ko01120,ko01130,map00010,map00030,map00052,map00230,map00500,map00520,map00521,map01100,map01110,map01120,map01130	M00549	R00959,R01057,R08639	RC00408	ko00000,ko00001,ko00002,ko01000	-	-	-	PGM_PMM_I,PGM_PMM_II,PGM_PMM_III,PGM_PMM_IV	TRINITY_GG_18325_c0_g1_i1	increasing	184.08	219.922	242.144	448.35	444.342	182.737	193.214	223.181	365.631	338.068	172.254	159.823	511.918	552.983	158.331	188.436	288.867	567.247	512.82	141.167	153.385	269.361	368.5	339.606	183.637	190.738
TRINITY_GG_18336_c0_g1_i1	TRINITY_GG_18336_c0_g1::TRINITY_GG_18336_c0_g1_i1::g.41763::m.41763	71139.XP_010044150.1	0	958	COG0055@1|root,KOG1350@2759|Eukaryota,37N26@33090|Viridiplantae,3G7JF@35493|Streptophyta	35493|Streptophyta	C	Produces ATP from ADP in the presence of a proton gradient across the membrane	ATPB	GO:0000166,GO:0003674,GO:0005488,GO:0005524,GO:0005575,GO:0005622,GO:0005623,GO:0005737,GO:0005739,GO:0005740,GO:0005743,GO:0006139,GO:0006163,GO:0006164,GO:0006725,GO:0006753,GO:0006754,GO:0006793,GO:0006796,GO:0006807,GO:0006810,GO:0006811,GO:0006812,GO:0008144,GO:0008150,GO:0008152,GO:0009058,GO:0009117,GO:0009123,GO:0009124,GO:0009126,GO:0009127,GO:0009141,GO:0009142,GO:0009144,GO:0009145,GO:…	3.6.3.14	ko:K02133	ko00190,ko01100,ko04714,ko05010,ko05012,ko05016,map00190,map01100,map04714,map05010,map05012,map05016	M00158	-	-	ko00000,ko00001,ko00002,ko01000	3.A.2.1	-	-	ATP-synt_ab,ATP-synt_ab_N,MAP65_ASE1,Synthase_beta	TRINITY_GG_18336_c0_g1_i1	increasing	163.286	154.925	224.305	333.915	250.504	228.295	219.777	258.951	372.229	283.683	119.712	164.675	274.636	204.564	220.057	202.269	264.38	396.28	249.637	190.446	167.323	243.015	282.969	272.281	198.63	184.391
TRINITY_GG_18410_c0_g1_i1	TRINITY_GG_18410_c0_g1::TRINITY_GG_18410_c0_g1_i1::g.42000::m.42000	4155.Migut.E00675.1.p	1.31e-183	526	COG4770@1|root,KOG0238@2759|Eukaryota,37S4K@33090|Viridiplantae,3G7RT@35493|Streptophyta,44H5H@71274|asterids	35493|Streptophyta	EI	Biotin carboxylase	-	-	6.3.4.14,6.4.1.2	ko:K01961	ko00061,ko00620,ko00640,ko00720,ko01100,ko01110,ko01120,ko01130,ko01200,ko01212,map00061,map00620,map00640,map00720,map01100,map01110,map01120,map01130,map01200,map01212	M00082,M00376	R00742,R04385	RC00040,RC00253,RC00367	ko00000,ko00001,ko00002,ko01000	-	-	-	Biotin_carb_C,Biotin_carb_N,CPSase_L_D2	TRINITY_GG_18410_c0_g1_i1	increasing	9.11583	23.3698	48.7194	25.8557	53.0144	11.2626	39.9129	51.3707	63.1554	88.5335	7.16021	13.6808	71.1114	72.2139	11.3733	38.9714	73.3571	67.9306	103.157	6.27118	19.0782	53.509	42.6925	63.0004	2.03485	12.4418
TRINITY_GG_18410_c0_g1_i2	TRINITY_GG_18410_c0_g1::TRINITY_GG_18410_c0_g1_i2::g.42002::m.42002	4155.Migut.E00675.1.p	0	934	COG4770@1|root,KOG0238@2759|Eukaryota,37S4K@33090|Viridiplantae,3G7RT@35493|Streptophyta,44H5H@71274|asterids	35493|Streptophyta	EI	Biotin carboxylase	-	-	6.3.4.14,6.4.1.2	ko:K01961	ko00061,ko00620,ko00640,ko00720,ko01100,ko01110,ko01120,ko01130,ko01200,ko01212,map00061,map00620,map00640,map00720,map01100,map01110,map01120,map01130,map01200,map01212	M00082,M00376	R00742,R04385	RC00040,RC00253,RC00367	ko00000,ko00001,ko00002,ko01000	-	-	-	Biotin_carb_C,Biotin_carb_N,CPSase_L_D2	TRINITY_GG_18410_c0_g1_i2	increasing	44.947	229.516	190.62	287.106	167.66	63.0771	183.756	160.576	237.26	159.224	54.0767	143.514	219.723	142.206	105.772	350.299	294.526	257.469	234.481	39.9375	162.217	194.669	230.794	112.068	52.6206	209.635
TRINITY_GG_18424_c0_g1_i2	TRINITY_GG_18424_c0_g1::TRINITY_GG_18424_c0_g1_i2::g.42046::m.42046	4098.XP_009631078.1	5.27e-263	723	COG0057@1|root,KOG0657@2759|Eukaryota,37HWX@33090|Viridiplantae,3GBM3@35493|Streptophyta,44CBZ@71274|asterids	35493|Streptophyta	G	Belongs to the glyceraldehyde-3-phosphate dehydrogenase family	-	GO:0008150,GO:0009314,GO:0009416,GO:0009628,GO:0050896	1.2.1.13	ko:K05298	ko00710,ko01100,ko01120,ko01200,map00710,map01100,map01120,map01200	M00165,M00166	R01063	RC00149	ko00000,ko00001,ko00002,ko01000	-	-	-	Gp_dh_C,Gp_dh_N	TRINITY_GG_18424_c0_g1_i2	decreasing	601.112	847.389	506.181	115.022	49.3632	135.895	386.359	444.603	46.5723	52.7441	627.951	550.534	0.279279	1.25434	622.225	597.687	283.311	14.3234	9.61515	436.243	658.7	275.199	41.0938	20.7756	452.523	374.264
TRINITY_GG_18437_c0_g1_i1	TRINITY_GG_18437_c0_g1::TRINITY_GG_18437_c0_g1_i1::g.42079::m.42079	4113.PGSC0003DMT400056635	1.11e-52	170	2E6G4@1|root,2S1U2@2759|Eukaryota,37VMW@33090|Viridiplantae,3GJC9@35493|Streptophyta,44K9Q@71274|asterids	35493|Streptophyta	S	Photosystem I reaction centre subunit IV / PsaE	-	-	-	ko:K02693	ko00195,ko01100,map00195,map01100	M00163	-	-	ko00000,ko00001,ko00002,ko00194	-	-	-	PSI_PsaE	TRINITY_GG_18437_c0_g1_i1	decreasing	34.201	47.6692	22.9069	3.31395	1.6065	44.6444	36.7376	30.7953	3.45627	0.717839	87.2182	72.0096	1.15203	0.680925	44.5628	58.7816	21.1943	1.79042	1.32253	61.0284	66.4806	13.1725	2.39805	0.957237	43.8743	33.0339
TRINITY_GG_18587_c0_g1_i2	TRINITY_GG_18587_c0_g1::TRINITY_GG_18587_c0_g1_i2::g.42439::m.42439	4155.Migut.G01112.1.p	5.42e-125	385	KOG4197@1|root,KOG4197@2759|Eukaryota,37PE5@33090|Viridiplantae,3G79C@35493|Streptophyta,44BVA@71274|asterids	35493|Streptophyta	S	DYW family of nucleic acid deaminases	-	-	-	ko:K02140	ko00190,ko01100,ko04714,map00190,map01100,map04714	M00158	-	-	ko00000,ko00001,ko00002	3.A.2.1	-	-	DYW_deaminase,PPR,PPR_2,PPR_3	TRINITY_GG_18587_c0_g1_i2	decreasing	1.79655	1.95855	1.2163	0.621366	0.58418	3.68654	2.73142	2.03046	1.50121	1.53823	1.22746	1.55004	1.0473	0.215029	2.27467	1.26375	1.50898	1.29893	1.60848	1.35325	1.82848	1.78007	0.436008	0.425439	1.71356	1.62284
TRINITY_GG_18587_c1_g1_i1	TRINITY_GG_18587_c1_g1::TRINITY_GG_18587_c1_g1_i1::g.42443::m.42443	4155.Migut.G01148.1.p	5.31e-150	454	KOG4197@1|root,KOG4197@2759|Eukaryota,37PE5@33090|Viridiplantae,3G79C@35493|Streptophyta,44BVA@71274|asterids	35493|Streptophyta	S	DYW family of nucleic acid deaminases	-	-	-	ko:K02140	ko00190,ko01100,ko04714,map00190,map01100,map04714	M00158	-	-	ko00000,ko00001,ko00002	3.A.2.1	-	-	DYW_deaminase,PPR,PPR_2,PPR_3	TRINITY_GG_18587_c1_g1_i1	decreasing	1.89636	3.61834	2.26366	0.828488	0.803248	2.80718	1.98028	1.96278	1.29174	0.717839	1.8412	2.05549	0.558558	0.501734	2.30913	2.08349	1.09744	1.26383	1.17955	1.88135	2.69096	1.53086	0.799348	0.0354532	2.07055	3.24569
TRINITY_GG_18641_c0_g1_i4	TRINITY_GG_18641_c0_g1::TRINITY_GG_18641_c0_g1_i4::g.42534::m.42534	4155.Migut.A00305.1.p	0	1090	COG0021@1|root,KOG0523@2759|Eukaryota,37HR5@33090|Viridiplantae,3GAC0@35493|Streptophyta,44C8X@71274|asterids	35493|Streptophyta	G	1-deoxy-D-xylulose-5-phosphate synthase	DXPS3	-	2.2.1.7	ko:K01662	ko00730,ko00900,ko01100,ko01110,ko01130,map00730,map00900,map01100,map01110,map01130	M00096	R05636	RC00032	ko00000,ko00001,ko00002,ko01000	-	-	-	DXP_synthase_N,Transket_pyr,Transketolase_C	TRINITY_GG_18641_c0_g1_i4	increasing	34.3673	11.1538	7.2302	35.694	38.994	28.8159	14.0327	4.26397	48.7369	71.1344	57.9977	30.1921	35.3288	111.457	85.7481	11.7836	10.4943	35.9839	43.3933	47.6939	13.3168	14.7034	43.7098	36.4814	13.0302	12.9106
TRINITY_GG_18641_c0_g1_i8	TRINITY_GG_18641_c0_g1::TRINITY_GG_18641_c0_g1_i8::g.42530::m.42530	4155.Migut.A00305.1.p	4.98e-299	835	COG0021@1|root,KOG0523@2759|Eukaryota,37HR5@33090|Viridiplantae,3GAC0@35493|Streptophyta,44C8X@71274|asterids	35493|Streptophyta	G	1-deoxy-D-xylulose-5-phosphate synthase	DXPS3	-	2.2.1.7	ko:K01662	ko00730,ko00900,ko01100,ko01110,ko01130,map00730,map00900,map01100,map01110,map01130	M00096	R05636	RC00032	ko00000,ko00001,ko00002,ko01000	-	-	-	DXP_synthase_N,Transket_pyr,Transketolase_C	TRINITY_GG_18641_c0_g1_i8	decreasing	11.0787	0	1.18251	0.379724	1.20487	9.50384	3.24356	4.5347	5.6208	2.08515	5.28492	1.68483	3.28153	3.15376	9.78796	0.409866	3.29232	0.28085	1.14381	5.90811	2.44947	2.59891	3.05206	0.673611	2.82024	0.577011
TRINITY_GG_1865_c0_g1_i1	TRINITY_GG_1865_c0_g1::TRINITY_GG_1865_c0_g1_i1::g.4589::m.4589	4155.Migut.E00131.1.p	1.14e-258	711	COG0462@1|root,KOG0225@2759|Eukaryota,37K7U@33090|Viridiplantae,3GCQI@35493|Streptophyta,44FRJ@71274|asterids	35493|Streptophyta	C	The pyruvate dehydrogenase complex catalyzes the overall conversion of pyruvate to acetyl-CoA and CO(2)	IAR4	GO:0003674,GO:0005488,GO:0005575,GO:0005622,GO:0005623,GO:0005634,GO:0005737,GO:0005739,GO:0005759,GO:0005829,GO:0006950,GO:0006970,GO:0008150,GO:0008270,GO:0009628,GO:0009651,GO:0010035,GO:0010038,GO:0031974,GO:0042221,GO:0043167,GO:0043169,GO:0043226,GO:0043227,GO:0043229,GO:0043231,GO:0043233,GO:0044422,GO:0044424,GO:0044429,GO:0044444,GO:0044446,GO:0044464,GO:0046686,GO:0046872,GO:0046914,GO:…	1.2.4.1	ko:K00161	ko00010,ko00020,ko00620,ko01100,ko01110,ko01120,ko01130,ko01200,ko04066,ko04922,ko05230,map00010,map00020,map00620,map01100,map01110,map01120,map01130,map01200,map04066,map04922,map05230	M00307	R00014,R00209,R01699,R03270	RC00004,RC00027,RC00627,RC02742,RC02744,RC02882	br01601,ko00000,ko00001,ko00002,ko01000	-	-	-	E1_dh	TRINITY_GG_1865_c0_g1_i1	increasing	61.8812	45.6442	69.464	111.466	104.678	72.2427	64.0518	83.9595	114.825	100.634	63.3167	54.1504	112.165	124.072	61.4505	49.1839	71.5051	84.3955	85.9645	87.6974	44.3664	88.5408	104.86	108.77	110.382	85.073
TRINITY_GG_18667_c0_g1_i1	TRINITY_GG_18667_c0_g1::TRINITY_GG_18667_c0_g1_i1::g.42590::m.42590	4098.XP_009594616.1	7.02e-187	528	COG0142@1|root,KOG0776@2759|Eukaryota,37N02@33090|Viridiplantae,3GDQS@35493|Streptophyta,44SAE@71274|asterids	35493|Streptophyta	H	Belongs to the FPP GGPP synthase family	GGPS2	GO:0000003,GO:0003006,GO:0003674,GO:0003824,GO:0004161,GO:0004311,GO:0004659,GO:0005575,GO:0005622,GO:0005623,GO:0005737,GO:0005739,GO:0005783,GO:0005829,GO:0006629,GO:0006720,GO:0007275,GO:0008150,GO:0008152,GO:0008299,GO:0008610,GO:0009058,GO:0009507,GO:0009513,GO:0009536,GO:0009790,GO:0009791,GO:0009793,GO:0009987,GO:0010154,GO:0012505,GO:0016740,GO:0016765,GO:0022414,GO:0032501,GO:0032502,GO:…	2.5.1.1,2.5.1.10,2.5.1.29	ko:K13789	ko00900,ko01100,ko01110,ko01130,map00900,map01100,map01110,map01130	M00364,M00366	R01658,R02003,R02061	RC00279	ko00000,ko00001,ko00002,ko01000,ko01006	-	-	-	polyprenyl_synt	TRINITY_GG_18667_c0_g1_i1	decreasing	21.4255	13.3447	20.5081	5.31613	2.5923	23.6074	15.8081	24.8055	7.15692	5.50343	12.4451	8.08718	1.36149	2.04277	18.5075	13.1157	11.5917	1.43936	2.03741	21.9821	13.5583	19.83	4.61442	6.62975	16.1717	15.435
TRINITY_GG_18722_c0_g1_i1	TRINITY_GG_18722_c0_g1::TRINITY_GG_18722_c0_g1_i1::g.42691::m.42691	4155.Migut.N00533.1.p	4.34e-63	207	COG0469@1|root,KOG2323@2759|Eukaryota,37I17@33090|Viridiplantae,3GC96@35493|Streptophyta,44CP0@71274|asterids	35493|Streptophyta	G	Pyruvate kinase, cytosolic	-	GO:0003674,GO:0003824,GO:0004743,GO:0005575,GO:0005622,GO:0005623,GO:0005737,GO:0005975,GO:0006082,GO:0006090,GO:0006091,GO:0006096,GO:0006139,GO:0006163,GO:0006164,GO:0006165,GO:0006725,GO:0006732,GO:0006733,GO:0006753,GO:0006754,GO:0006757,GO:0006793,GO:0006796,GO:0006807,GO:0008150,GO:0008152,GO:0009056,GO:0009058,GO:0009108,GO:0009117,GO:0009123,GO:0009124,GO:0009126,GO:0009127,GO:0009132,GO:…	2.7.1.40	ko:K00873	ko00010,ko00230,ko00620,ko01100,ko01110,ko01120,ko01130,ko01200,ko01230,ko04922,ko04930,ko05165,ko05203,ko05230,map00010,map00230,map00620,map01100,map01110,map01120,map01130,map01200,map01230,map04922,map04930,map05165,map05203,map05230	M00001,M00002,M00049,M00050	R00200,R00430,R01138,R01858,R02320	RC00002,RC00015	ko00000,ko00001,ko00002,ko01000,ko04131,ko04147	-	-	-	PK,PK_C	TRINITY_GG_18722_c0_g1_i1	increasing	1.49713	6.17442	1.89201	2.83067	2.9209	0.507322	0.682855	0.473774	0.628412	1.23058	4.73938	8.59262	8.16891	9.42543	2.79164	7.4459	4.59553	3.86169	3.43143	1.74933	2.48397	0.854435	1.45336	1.45358	0.821081	3.53419
TRINITY_GG_18726_c0_g1_i1	TRINITY_GG_18726_c0_g1::TRINITY_GG_18726_c0_g1_i1::g.42707::m.42707	4155.Migut.G00405.1.p	5.26e-138	410	COG0469@1|root,KOG2323@2759|Eukaryota,37Q01@33090|Viridiplantae,3GAP0@35493|Streptophyta,44FMS@71274|asterids	35493|Streptophyta	G	Belongs to the pyruvate kinase family	-	-	2.7.1.40	ko:K00873	ko00010,ko00230,ko00620,ko01100,ko01110,ko01120,ko01130,ko01200,ko01230,ko04922,ko04930,ko05165,ko05203,ko05230,map00010,map00230,map00620,map01100,map01110,map01120,map01130,map01200,map01230,map04922,map04930,map05165,map05203,map05230	M00001,M00002,M00049,M00050	R00200,R00430,R01138,R01858,R02320	RC00002,RC00015	ko00000,ko00001,ko00002,ko01000,ko04131,ko04147	-	-	-	PK,PK_C	TRINITY_GG_18726_c0_g1_i1	increasing	39.9233	147.157	124.332	80.3288	79.0834	28.7483	51.6579	62.8089	37.216	83.3377	18.0028	73.5259	77.9887	52.8971	87.6092	153.734	150.555	73.0561	106.553	32.214	63.5827	78.2876	48.1062	45.2737	31.0226	87.5614
TRINITY_GG_18726_c0_g1_i2	TRINITY_GG_18726_c0_g1::TRINITY_GG_18726_c0_g1_i2::g.42709::m.42709	981085.XP_010107738.1	0	925	COG0469@1|root,KOG2323@2759|Eukaryota,37Q01@33090|Viridiplantae,3GAP0@35493|Streptophyta,4JF2N@91835|fabids	35493|Streptophyta	G	Belongs to the pyruvate kinase family	-	GO:0000003,GO:0000287,GO:0003006,GO:0003674,GO:0003824,GO:0004743,GO:0005488,GO:0005575,GO:0005622,GO:0005623,GO:0005737,GO:0005975,GO:0006082,GO:0006090,GO:0006091,GO:0006096,GO:0006139,GO:0006163,GO:0006164,GO:0006165,GO:0006629,GO:0006725,GO:0006732,GO:0006733,GO:0006753,GO:0006754,GO:0006757,GO:0006793,GO:0006796,GO:0006807,GO:0007275,GO:0008150,GO:0008152,GO:0009056,GO:0009058,GO:0009108,GO:…	2.7.1.40	ko:K00873	ko00010,ko00230,ko00620,ko01100,ko01110,ko01120,ko01130,ko01200,ko01230,ko04922,ko04930,ko05165,ko05203,ko05230,map00010,map00230,map00620,map01100,map01110,map01120,map01130,map01200,map01230,map04922,map04930,map05165,map05203,map05230	M00001,M00002,M00049,M00050	R00200,R00430,R01138,R01858,R02320	RC00002,RC00015	ko00000,ko00001,ko00002,ko01000,ko04131,ko04147	-	-	-	PK,PK_C	TRINITY_GG_18726_c0_g1_i2	increasing	69.3335	327.311	325.258	464.368	429.19	73.6632	319.337	162.335	207.411	308.295	40.4722	208.582	393.33	240.653	145.958	406.28	396.965	318.765	349.791	91.8562	211.655	381.505	269.199	216.371	106.812	323.523
TRINITY_GG_18751_c0_g1_i1	TRINITY_GG_18751_c0_g1::TRINITY_GG_18751_c0_g1_i1::g.42767::m.42767	29760.VIT_05s0020g04040.t01	7.87e-164	466	28KQ9@1|root,2QRKW@2759|Eukaryota,37JAP@33090|Viridiplantae,3GFQS@35493|Streptophyta	35493|Streptophyta	S	chlorophyllase-2	-	GO:0003674,GO:0003824,GO:0005575,GO:0005622,GO:0005623,GO:0005737,GO:0006725,GO:0006778,GO:0006787,GO:0006807,GO:0008150,GO:0008152,GO:0009056,GO:0009507,GO:0009536,GO:0009987,GO:0015994,GO:0015996,GO:0016787,GO:0016788,GO:0019439,GO:0033013,GO:0033015,GO:0034641,GO:0042440,GO:0043226,GO:0043227,GO:0043229,GO:0043231,GO:0044237,GO:0044248,GO:0044270,GO:0044424,GO:0044444,GO:0044464,GO:0046149,GO:…	3.1.1.14	ko:K08099	ko00860,ko01100,ko01110,map00860,map01100,map01110	-	R05618,R09068	RC00020,RC00041	ko00000,ko00001,ko01000	-	-	-	Chlorophyllase,Chlorophyllase2	TRINITY_GG_18751_c0_g1_i1	decreasing	2.06271	1.95855	0.844649	0.690407	0.182556	10.6199	8.63811	1.82741	0.488765	0.444377	6.00094	4.68382	0	0.0358381	5.58327	1.8444	0.34295	0.0351063	0	3.43264	1.72498	0.24921	0.18167	0.141813	7.92522	4.76034
TRINITY_GG_18751_c0_g1_i2	TRINITY_GG_18751_c0_g1::TRINITY_GG_18751_c0_g1_i2::g.42765::m.42765	3649.evm.model.supercontig_44.117	5.1e-132	381	28KQ9@1|root,2QRKW@2759|Eukaryota,37JAP@33090|Viridiplantae,3GFQS@35493|Streptophyta,3I1TZ@3699|Brassicales	35493|Streptophyta	F	Chlorophyllase	-	GO:0003674,GO:0003824,GO:0005575,GO:0005622,GO:0005623,GO:0005737,GO:0006725,GO:0006778,GO:0006787,GO:0006807,GO:0008150,GO:0008152,GO:0009056,GO:0009507,GO:0009536,GO:0009987,GO:0015994,GO:0015996,GO:0016787,GO:0016788,GO:0019439,GO:0033013,GO:0033015,GO:0034641,GO:0042440,GO:0043226,GO:0043227,GO:0043229,GO:0043231,GO:0044237,GO:0044248,GO:0044270,GO:0044424,GO:0044444,GO:0044464,GO:0046149,GO:…	3.1.1.14	ko:K08099	ko00860,ko01100,ko01110,map00860,map01100,map01110	-	R05618,R09068	RC00020,RC00041	ko00000,ko00001,ko01000	-	-	-	Chlorophyllase,Chlorophyllase2	TRINITY_GG_18751_c0_g1_i2	decreasing	2.19578	0.497937	0.16893	0.138081	0	5.41144	1.57057	0.575297	0	0.170914	1.05698	0.404359	0	0	0.448041	0.273244	0.240065	0	0	0.42908	0.0344995	0.0356014	0	0	1.35657	1.40646
TRINITY_GG_18754_c0_g1_i1	TRINITY_GG_18754_c0_g1::TRINITY_GG_18754_c0_g1_i1::g.42768::m.42768	29730.Gorai.007G230800.1	2.67e-169	484	COG0112@1|root,KOG2467@2759|Eukaryota,37K7X@33090|Viridiplantae,3GCUC@35493|Streptophyta	35493|Streptophyta	E	Interconversion of serine and glycine	-	GO:0001505,GO:0002376,GO:0003674,GO:0003676,GO:0003723,GO:0003727,GO:0003824,GO:0004372,GO:0005488,GO:0005575,GO:0005576,GO:0005622,GO:0005623,GO:0005634,GO:0005737,GO:0005739,GO:0005759,GO:0005829,GO:0005840,GO:0005886,GO:0006082,GO:0006520,GO:0006544,GO:0006563,GO:0006807,GO:0006950,GO:0006952,GO:0006955,GO:0007623,GO:0008150,GO:0008152,GO:0008187,GO:0008219,GO:0008266,GO:0009069,GO:0009266,GO:…	2.1.2.1	ko:K00600	ko00260,ko00460,ko00630,ko00670,ko00680,ko01100,ko01110,ko01120,ko01130,ko01200,ko01230,ko01523,map00260,map00460,map00630,map00670,map00680,map01100,map01110,map01120,map01130,map01200,map01230,map01523	M00140,M00141,M00346,M00532	R00945,R09099	RC00022,RC00112,RC01583,RC02958	ko00000,ko00001,ko00002,ko01000	-	-	-	SHMT	TRINITY_GG_18754_c0_g1_i1	decreasing	9.68141	4.11628	2.66909	1.93314	2.04463	8.48919	5.53112	5.88834	4.01486	4.51213	8.38768	2.86421	2.09459	1.82775	6.58275	4.81593	5.79586	1.29893	3.86036	11.2881	5.10593	8.04593	2.97939	1.52449	4.89079	2.4523
TRINITY_GG_18754_c1_g1_i1	TRINITY_GG_18754_c1_g1::TRINITY_GG_18754_c1_g1_i1::g.42769::m.42769	4155.Migut.N02834.1.p	1.58e-100	305	COG0112@1|root,KOG2467@2759|Eukaryota,37K7X@33090|Viridiplantae,3GCJ8@35493|Streptophyta,44RTW@71274|asterids	35493|Streptophyta	H	Interconversion of serine and glycine	-	GO:0005575,GO:0005622,GO:0005623,GO:0005737,GO:0005739,GO:0043226,GO:0043227,GO:0043229,GO:0043231,GO:0044424,GO:0044444,GO:0044464	2.1.2.1	ko:K00600	ko00260,ko00460,ko00630,ko00670,ko00680,ko01100,ko01110,ko01120,ko01130,ko01200,ko01230,ko01523,map00260,map00460,map00630,map00670,map00680,map01100,map01110,map01120,map01130,map01200,map01230,map01523	M00140,M00141,M00346,M00532	R00945,R09099	RC00022,RC00112,RC01583,RC02958	ko00000,ko00001,ko00002,ko01000	-	-	-	SHMT	TRINITY_GG_18754_c1_g1_i1	decreasing	22.7563	10.1911	15.7443	10.6668	11.0264	24.0471	12.5645	19.6955	16.1642	14.5277	27.277	18.3646	9.5304	6.41503	28.6746	14.5161	22.9777	14.6744	20.6243	31.0918	13.5928	24.209	9.11984	5.77887	13.0302	8.79941
TRINITY_GG_18780_c0_g1_i1	TRINITY_GG_18780_c0_g1::TRINITY_GG_18780_c0_g1_i1::g.42794::m.42794	3694.POPTR_0002s10990.1	6.35e-287	790	COG0112@1|root,KOG2467@2759|Eukaryota,37K7X@33090|Viridiplantae,3GCJ8@35493|Streptophyta,4JRBB@91835|fabids	35493|Streptophyta	E	Interconversion of serine and glycine	-	GO:0001505,GO:0003674,GO:0003824,GO:0004372,GO:0005488,GO:0005575,GO:0005622,GO:0005623,GO:0005737,GO:0005739,GO:0005740,GO:0005743,GO:0005746,GO:0005747,GO:0005829,GO:0006082,GO:0006520,GO:0006544,GO:0006563,GO:0006807,GO:0008150,GO:0008152,GO:0008270,GO:0009069,GO:0009987,GO:0016020,GO:0016740,GO:0016741,GO:0016742,GO:0017144,GO:0019752,GO:0019866,GO:0030964,GO:0031090,GO:0031966,GO:0031967,GO:…	2.1.2.1	ko:K00600	ko00260,ko00460,ko00630,ko00670,ko00680,ko01100,ko01110,ko01120,ko01130,ko01200,ko01230,ko01523,map00260,map00460,map00630,map00670,map00680,map01100,map01110,map01120,map01130,map01200,map01230,map01523	M00140,M00141,M00346,M00532	R00945,R09099	RC00022,RC00112,RC01583,RC02958	ko00000,ko00001,ko00002,ko01000	-	-	-	SHMT	TRINITY_GG_18780_c0_g1_i1	decreasing	55.1607	26.3907	37.1646	18.3648	21.5051	50.7999	25.7778	40.44	29.3957	31.4482	48.5872	39.6946	19.9335	9.56878	56.0395	24.1138	50.0021	24.4691	31.848	60.3683	21.9072	47.2787	17.3677	14.0749	47.3014	22.0346
TRINITY_GG_18780_c0_g1_i2	TRINITY_GG_18780_c0_g1::TRINITY_GG_18780_c0_g1_i2::g.42793::m.42793	3694.POPTR_0002s10990.1	6.35e-287	790	COG0112@1|root,KOG2467@2759|Eukaryota,37K7X@33090|Viridiplantae,3GCJ8@35493|Streptophyta,4JRBB@91835|fabids	35493|Streptophyta	E	Interconversion of serine and glycine	-	GO:0001505,GO:0003674,GO:0003824,GO:0004372,GO:0005488,GO:0005575,GO:0005622,GO:0005623,GO:0005737,GO:0005739,GO:0005740,GO:0005743,GO:0005746,GO:0005747,GO:0005829,GO:0006082,GO:0006520,GO:0006544,GO:0006563,GO:0006807,GO:0008150,GO:0008152,GO:0008270,GO:0009069,GO:0009987,GO:0016020,GO:0016740,GO:0016741,GO:0016742,GO:0017144,GO:0019752,GO:0019866,GO:0030964,GO:0031090,GO:0031966,GO:0031967,GO:…	2.1.2.1	ko:K00600	ko00260,ko00460,ko00630,ko00670,ko00680,ko01100,ko01110,ko01120,ko01130,ko01200,ko01230,ko01523,map00260,map00460,map00630,map00670,map00680,map01100,map01110,map01120,map01130,map01200,map01230,map01523	M00140,M00141,M00346,M00532	R00945,R09099	RC00022,RC00112,RC01583,RC02958	ko00000,ko00001,ko00002,ko01000	-	-	-	SHMT	TRINITY_GG_18780_c0_g1_i2	increasing	15.5701	6.37359	14.4942	9.18241	14.6775	10.7214	4.88241	13.5026	9.63565	19.6893	13.0248	8.7948	7.71508	7.34682	22.5054	10.0759	24.3495	14.4287	24.6277	17.9224	6.41692	19.83	6.28578	8.47332	11.5665	4.7964
TRINITY_GG_18780_c0_g1_i3	TRINITY_GG_18780_c0_g1::TRINITY_GG_18780_c0_g1_i3::g.42791::m.42791	4155.Migut.N02834.1.p	1.1e-193	546	COG0112@1|root,KOG2467@2759|Eukaryota,37K7X@33090|Viridiplantae,3GCJ8@35493|Streptophyta,44RTW@71274|asterids	35493|Streptophyta	H	Interconversion of serine and glycine	-	GO:0005575,GO:0005622,GO:0005623,GO:0005737,GO:0005739,GO:0043226,GO:0043227,GO:0043229,GO:0043231,GO:0044424,GO:0044444,GO:0044464	2.1.2.1	ko:K00600	ko00260,ko00460,ko00630,ko00670,ko00680,ko01100,ko01110,ko01120,ko01130,ko01200,ko01230,ko01523,map00260,map00460,map00630,map00670,map00680,map01100,map01110,map01120,map01130,map01200,map01230,map01523	M00140,M00141,M00346,M00532	R00945,R09099	RC00022,RC00112,RC01583,RC02958	ko00000,ko00001,ko00002,ko01000	-	-	-	SHMT	TRINITY_GG_18780_c0_g1_i3	decreasing	5.9885	2.15773	4.22325	1.03561	2.33672	4.53208	1.70714	3.48562	2.12962	1.9826	3.30734	1.07829	0.10473	0.107514	5.61774	2.04933	1.16603	1.05319	2.18039	3.43264	1.27648	1.56646	0.472342	1.77266	4.14111	2.01954
TRINITY_GG_18810_c0_g1_i1	TRINITY_GG_18810_c0_g1::TRINITY_GG_18810_c0_g1_i1::g.42841::m.42841	4155.Migut.A00465.1.p	4.89e-267	740	2CMCP@1|root,2QPZ6@2759|Eukaryota,37MG6@33090|Viridiplantae,3GCPV@35493|Streptophyta,44GCM@71274|asterids	35493|Streptophyta	G	Belongs to the glycosyl hydrolase 17 family	-	GO:0001871,GO:0003674,GO:0003824,GO:0004553,GO:0005488,GO:0005575,GO:0005618,GO:0005622,GO:0005623,GO:0005737,GO:0005773,GO:0005886,GO:0005911,GO:0009505,GO:0009506,GO:0016020,GO:0016787,GO:0016798,GO:0030054,GO:0030246,GO:0030247,GO:0030312,GO:0031224,GO:0031225,GO:0031226,GO:0043226,GO:0043227,GO:0043229,GO:0043231,GO:0044424,GO:0044425,GO:0044444,GO:0044459,GO:0044464,GO:0046658,GO:0055044,GO:…	3.2.1.39	ko:K19893	ko00500,map00500	-	R00308	RC00467	ko00000,ko00001,ko00537,ko01000	-	CBM43,GH17	-	Glyco_hydro_17,X8	TRINITY_GG_18810_c0_g1_i1	increasing	6.25466	4.747	8.64921	26.5807	34.3571	4.36297	7.68211	8.32489	22.169	26.3208	15.8889	9.67091	20.2826	44.0092	7.47883	9.42692	14.1981	42.0573	25.3068	5.97412	4.72644	4.913	24.3438	30.667	11.5665	8.36666
TRINITY_GG_18945_c0_g1_i1	TRINITY_GG_18945_c0_g1::TRINITY_GG_18945_c0_g1_i1::g.43076::m.43076	4096.XP_009788016.1	0	1192	COG1866@1|root,2QQI5@2759|Eukaryota,37K60@33090|Viridiplantae,3GC2A@35493|Streptophyta,44BVS@71274|asterids	35493|Streptophyta	C	Phosphoenolpyruvate carboxykinase	-	GO:0002376,GO:0003674,GO:0003824,GO:0004611,GO:0004612,GO:0005575,GO:0005622,GO:0005623,GO:0005634,GO:0005730,GO:0005737,GO:0005829,GO:0005975,GO:0005996,GO:0006006,GO:0006094,GO:0006950,GO:0006952,GO:0006955,GO:0007154,GO:0008150,GO:0008152,GO:0009058,GO:0009267,GO:0009605,GO:0009607,GO:0009620,GO:0009814,GO:0009817,GO:0009987,GO:0009991,GO:0010035,GO:0010038,GO:0016020,GO:0016036,GO:0016051,GO:…	4.1.1.49	ko:K01610	ko00010,ko00020,ko00620,ko00710,ko01100,ko01110,ko01120,ko01130,ko01200,map00010,map00020,map00620,map00710,map01100,map01110,map01120,map01130,map01200	M00003,M00170	R00341	RC00002,RC02741	ko00000,ko00001,ko00002,ko01000	-	-	-	PEPCK_ATP	TRINITY_GG_18945_c0_g1_i1	increasing	27.6136	0.0663916	0.135144	0.863008	4.08926	104.982	14.4765	53.6718	32.9916	9.36609	52.6105	10.9514	313.211	535.243	29.6396	10.3833	7.75068	96.8933	201.99	29.1115	2.38047	2.4209	43.3101	103.665	24.4539	5.8783
TRINITY_GG_18953_c0_g1_i1	TRINITY_GG_18953_c0_g1::TRINITY_GG_18953_c0_g1_i1::g.43089::m.43089	4155.Migut.N02831.1.p	7.5300001610454e-317	873	COG0373@1|root,2QQ1H@2759|Eukaryota,37HHJ@33090|Viridiplantae,3G9FS@35493|Streptophyta,44D6G@71274|asterids	35493|Streptophyta	H	glutamyl-tRNA reductase	HEMA1	GO:0003674,GO:0003824,GO:0005575,GO:0005622,GO:0005623,GO:0005737,GO:0006725,GO:0006778,GO:0006779,GO:0006783,GO:0006807,GO:0006950,GO:0006979,GO:0008150,GO:0008152,GO:0008883,GO:0009058,GO:0009507,GO:0009536,GO:0009987,GO:0015994,GO:0015995,GO:0016491,GO:0016620,GO:0016903,GO:0018130,GO:0019438,GO:0033013,GO:0033014,GO:0034641,GO:0042168,GO:0042440,GO:0043226,GO:0043227,GO:0043229,GO:0043231,GO:…	1.2.1.70	ko:K02492	ko00860,ko01100,ko01110,ko01120,map00860,map01100,map01110,map01120	M00121	R04109	RC00055,RC00149	ko00000,ko00001,ko00002,ko01000	-	-	-	GlutR_N,GlutR_dimer,Shikimate_DH	TRINITY_GG_18953_c0_g1_i1	decreasing	46.7436	34.6564	59.362	29.4113	31.8743	34.4641	62.5836	140.677	78.7959	43.754	76.0346	57.4863	23.25	37.2	66.8614	66.5349	79.8388	27.7691	29.7033	40.4656	77.417	135.285	40.1491	24.1436	68.2211	62.822
TRINITY_GG_18982_c0_g1_i1	TRINITY_GG_18982_c0_g1::TRINITY_GG_18982_c0_g1_i1::g.43135::m.43135	4081.Solyc09g090140.2.1	1.12e-222	615	COG0039@1|root,KOG1496@2759|Eukaryota,37N4Q@33090|Viridiplantae,3GAE1@35493|Streptophyta,44IEY@71274|asterids	35493|Streptophyta	C	lactate/malate dehydrogenase, alpha/beta C-terminal domain	-	-	1.1.1.37	ko:K00025	ko00020,ko00270,ko00620,ko00630,ko00710,ko01100,ko01110,ko01120,ko01130,ko01200,ko04964,map00020,map00270,map00620,map00630,map00710,map01100,map01110,map01120,map01130,map01200,map04964	M00009,M00011,M00012,M00168,M00171	R00342,R07136	RC00031	ko00000,ko00001,ko00002,ko01000	-	-	-	Ldh_1_C,Ldh_1_N	TRINITY_GG_18982_c0_g1_i1	increasing	351.658	606.222	637.136	1279.32	787.585	577.536	790.985	565.179	1039.57	1041.79	527.128	558.689	973.811	1115.1	386.383	612.92	753.702	1233.6	905.647	385.875	591.529	610.422	1018.15	917.21	487.33	646.504
TRINITY_GG_19024_c0_g1_i1	TRINITY_GG_19024_c0_g1::TRINITY_GG_19024_c0_g1_i1::g.43212::m.43212	3983.cassava4.1_007271m	2.59e-66	214	COG1035@1|root,2QR65@2759|Eukaryota,37K6P@33090|Viridiplantae,3GAIA@35493|Streptophyta,4JE4M@91835|fabids	35493|Streptophyta	C	7-hydroxymethyl chlorophyll a reductase	HCAR	GO:0003674,GO:0003824,GO:0005575,GO:0005622,GO:0005623,GO:0005737,GO:0006725,GO:0006778,GO:0006807,GO:0008150,GO:0008152,GO:0009507,GO:0009536,GO:0009987,GO:0015994,GO:0016491,GO:0016725,GO:0033013,GO:0033354,GO:0043226,GO:0043227,GO:0043229,GO:0043231,GO:0044237,GO:0044424,GO:0044444,GO:0044464,GO:0046483,GO:0051186,GO:0052592,GO:0055114,GO:0071704,GO:0090415,GO:1901360,GO:1901564	1.17.7.2	ko:K18010	ko00860,ko01100,ko01110,map00860,map01100,map01110	-	R09071	RC00269	ko00000,ko00001,ko01000	-	-	-	FrhB_FdhB_C,FrhB_FdhB_N	TRINITY_GG_19024_c0_g1_i1	increasing	0.465772	0.232371	0.33786	0.724927	0.438135	0.101464	0.0682855	0.236887	0.698236	0.23928	0.238674	0.0336966	0	0.250867	0.0689293	0.068311	0.13718	0.526594	0.250208	0.165031	0	0.24921	0.654012	0.0354532	0.0356992	0.0721263
TRINITY_GG_19024_c0_g1_i2	TRINITY_GG_19024_c0_g1::TRINITY_GG_19024_c0_g1_i2::g.43213::m.43213	4155.Migut.G00599.1.p	8.42e-298	817	COG1035@1|root,2QR65@2759|Eukaryota,37K6P@33090|Viridiplantae,3GAIA@35493|Streptophyta,44IED@71274|asterids	35493|Streptophyta	C	Coenzyme F420 hydrogenase/dehydrogenase, beta subunit N-term	HCAR	GO:0003674,GO:0003824,GO:0005575,GO:0005622,GO:0005623,GO:0005737,GO:0006725,GO:0006778,GO:0006807,GO:0008150,GO:0008152,GO:0009507,GO:0009536,GO:0009987,GO:0015994,GO:0016491,GO:0016725,GO:0033013,GO:0033354,GO:0043226,GO:0043227,GO:0043229,GO:0043231,GO:0044237,GO:0044424,GO:0044444,GO:0044464,GO:0046483,GO:0051186,GO:0052592,GO:0055114,GO:0071704,GO:0090415,GO:1901360,GO:1901564	1.17.7.2	ko:K18010	ko00860,ko01100,ko01110,map00860,map01100,map01110	-	R09071	RC00269	ko00000,ko00001,ko01000	-	-	-	FrhB_FdhB_C,FrhB_FdhB_N	TRINITY_GG_19024_c0_g1_i2	decreasing	20.4607	21.4445	15.5078	9.52761	10.4057	8.42155	10.6184	10.22	5.16694	9.77629	13.3998	8.39044	1.74549	4.01387	16.4741	9.93925	7.47631	2.14148	5.21863	16.4701	11.6953	10.8228	4.03308	4.60892	12.9231	8.43878
TRINITY_GG_19059_c0_g1_i1	TRINITY_GG_19059_c0_g1::TRINITY_GG_19059_c0_g1_i1::g.43294::m.43294	4432.XP_010267949.1	0	1150	COG0045@1|root,KOG1254@2759|Eukaryota,37M9Y@33090|Viridiplantae,3G8F2@35493|Streptophyta	35493|Streptophyta	C	ATP-citrate synthase beta chain protein	ACLB-1	GO:0003674,GO:0003824,GO:0003878,GO:0005575,GO:0005622,GO:0005623,GO:0005737,GO:0005829,GO:0005886,GO:0006084,GO:0006085,GO:0006139,GO:0006163,GO:0006164,GO:0006637,GO:0006725,GO:0006732,GO:0006753,GO:0006790,GO:0006793,GO:0006796,GO:0006807,GO:0008150,GO:0008152,GO:0009058,GO:0009108,GO:0009117,GO:0009150,GO:0009152,GO:0009165,GO:0009259,GO:0009260,GO:0009346,GO:0009987,GO:0016020,GO:0016740,GO:…	2.3.3.8	ko:K01648	ko00020,ko00720,ko01100,ko01110,ko01120,ko01130,map00020,map00720,map01100,map01110,map01120,map01130	-	R00352	RC00004,RC00067	ko00000,ko00001,ko01000,ko04147	-	-	-	Citrate_synt,CoA_binding,Ligase_CoA	TRINITY_GG_19059_c0_g1_i1	increasing	184.413	295.409	292.215	803.737	726.647	391.247	569.091	332.386	744.878	892.274	203.725	207.234	896.346	791.88	191.796	307.297	540.901	975.673	1003.34	290.091	328.229	404.183	1040.72	873.993	307.084	434.742
TRINITY_GG_19174_c0_g1_i6	TRINITY_GG_19174_c0_g1::TRINITY_GG_19174_c0_g1_i6::g.43535::m.43535	4098.XP_009603253.1	0	885	COG1208@1|root,KOG1322@2759|Eukaryota,37JN6@33090|Viridiplantae,3GB0H@35493|Streptophyta,44GS2@71274|asterids	35493|Streptophyta	H	This protein plays a role in synthesis of starch. It catalyzes the synthesis of the activated glycosyl donor, ADP- glucose from Glc-1-P and ATP	APL1	GO:0003674,GO:0003824,GO:0005575,GO:0005622,GO:0005623,GO:0005737,GO:0008878,GO:0009501,GO:0009507,GO:0009526,GO:0009532,GO:0009536,GO:0009570,GO:0009941,GO:0016740,GO:0016772,GO:0016779,GO:0031967,GO:0031975,GO:0043226,GO:0043227,GO:0043229,GO:0043231,GO:0044422,GO:0044424,GO:0044434,GO:0044435,GO:0044444,GO:0044446,GO:0044464,GO:0070566	2.7.7.27	ko:K00975	ko00500,ko00520,ko01100,ko01110,ko02026,map00500,map00520,map01100,map01110,map02026	M00565	R00948	RC00002	ko00000,ko00001,ko00002,ko01000	-	-	-	NTP_transferase	TRINITY_GG_19174_c0_g1_i6	decreasing	18.2982	17.5938	5.23683	0.552325	0.620692	2.09693	1.94614	4.83926	0.0349118	0.170914	26.936	10.3448	0	0.0358381	4.37701	2.66413	0.583015	0	0.17872	4.68688	2.27697	0.213609	0.036334	0	5.89036	1.58678
TRINITY_GG_19174_c0_g1_i9	TRINITY_GG_19174_c0_g1::TRINITY_GG_19174_c0_g1_i9::g.43540::m.43540	4098.XP_009603253.1	1.17e-120	361	COG1208@1|root,KOG1322@2759|Eukaryota,37JN6@33090|Viridiplantae,3GB0H@35493|Streptophyta,44GS2@71274|asterids	35493|Streptophyta	H	This protein plays a role in synthesis of starch. It catalyzes the synthesis of the activated glycosyl donor, ADP- glucose from Glc-1-P and ATP	APL1	GO:0003674,GO:0003824,GO:0005575,GO:0005622,GO:0005623,GO:0005737,GO:0008878,GO:0009501,GO:0009507,GO:0009526,GO:0009532,GO:0009536,GO:0009570,GO:0009941,GO:0016740,GO:0016772,GO:0016779,GO:0031967,GO:0031975,GO:0043226,GO:0043227,GO:0043229,GO:0043231,GO:0044422,GO:0044424,GO:0044434,GO:0044435,GO:0044444,GO:0044446,GO:0044464,GO:0070566	2.7.7.27	ko:K00975	ko00500,ko00520,ko01100,ko01110,ko02026,map00500,map00520,map01100,map01110,map02026	M00565	R00948	RC00002	ko00000,ko00001,ko00002,ko01000	-	-	-	NTP_transferase	TRINITY_GG_19174_c0_g1_i9	decreasing	2.19578	3.91711	0.608148	0.103561	0	0.811716	0.648712	1.15059	0.768059	0	6.17142	1.41526	0	0	1.93002	2.80075	0	0	0	1.71632	3.51895	0	0	0	7.53253	1.58678
TRINITY_GG_19270_c2_g1_i1	TRINITY_GG_19270_c2_g1::TRINITY_GG_19270_c2_g1_i1::g.43728::m.43728	4155.Migut.A00145.1.p	1.38e-142	403	COG0377@1|root,KOG1687@2759|Eukaryota,37Q4V@33090|Viridiplantae,3G8QP@35493|Streptophyta,44PKG@71274|asterids	35493|Streptophyta	C	NADH dehydrogenase ubiquinone iron-sulfur protein 7	-	GO:0003674,GO:0005488,GO:0005575,GO:0005622,GO:0005623,GO:0005737,GO:0005739,GO:0005740,GO:0005743,GO:0005746,GO:0005747,GO:0008270,GO:0016020,GO:0019866,GO:0030964,GO:0031090,GO:0031966,GO:0031967,GO:0031975,GO:0032991,GO:0043167,GO:0043169,GO:0043226,GO:0043227,GO:0043229,GO:0043231,GO:0044422,GO:0044424,GO:0044425,GO:0044429,GO:0044444,GO:0044446,GO:0044455,GO:0044464,GO:0045271,GO:0046872,GO:…	1.6.5.3,1.6.99.3	ko:K03940	ko00190,ko01100,ko04714,ko04723,ko04932,ko05010,ko05012,ko05016,map00190,map01100,map04714,map04723,map04932,map05010,map05012,map05016	M00143	R11945	RC00061	ko00000,ko00001,ko00002,ko01000	3.D.1.6	-	-	Oxidored_q6	TRINITY_GG_19270_c2_g1_i1	increasing	90.3931	130.36	138.827	175.916	169.704	97.5073	151.047	113.232	114.127	118.888	84.8656	112.614	140.757	160.77	107.737	128.527	150.727	160.085	131.86	135.787	134.962	131.832	153.221	169.715	140.833	141.223
TRINITY_GG_19272_c0_g1_i1	TRINITY_GG_19272_c0_g1::TRINITY_GG_19272_c0_g1_i1::g.43729::m.43729	4155.Migut.E01514.1.p	2.13e-285	784	COG1448@1|root,KOG1411@2759|Eukaryota,37P2V@33090|Viridiplantae,3G8KV@35493|Streptophyta,44E21@71274|asterids	35493|Streptophyta	E	Aspartate aminotransferase	-	GO:0003674,GO:0003824,GO:0004069,GO:0005575,GO:0005622,GO:0005623,GO:0005737,GO:0005777,GO:0006082,GO:0006103,GO:0006520,GO:0006531,GO:0006536,GO:0006807,GO:0007275,GO:0007568,GO:0008150,GO:0008152,GO:0008483,GO:0009064,GO:0009066,GO:0009536,GO:0009987,GO:0010150,GO:0016020,GO:0016740,GO:0016769,GO:0019752,GO:0032501,GO:0032502,GO:0042579,GO:0043226,GO:0043227,GO:0043229,GO:0043231,GO:0043436,GO:…	2.6.1.1	ko:K14454	ko00220,ko00250,ko00270,ko00330,ko00350,ko00360,ko00400,ko00710,ko00950,ko00960,ko01100,ko01110,ko01120,ko01130,ko01200,ko01210,ko01230,map00220,map00250,map00270,map00330,map00350,map00360,map00400,map00710,map00950,map00960,map01100,map01110,map01120,map01130,map01200,map01210,map01230	M00170,M00171	R00355,R00694,R00734,R00896,R02433,R02619,R05052	RC00006	ko00000,ko00001,ko00002,ko01000,ko01007,ko04131,ko04147	-	-	-	Aminotran_1_2	TRINITY_GG_19272_c0_g1_i1	increasing	52.599	102.11	87.5395	205.638	141.481	66.0872	117.11	86.8022	155.672	156.968	74.6026	92.2949	137.021	171.844	66.1032	135.871	125.897	200.948	135.005	42.875	73.76	102.532	183.668	144.117	67.9712	111.147
TRINITY_GG_19290_c0_g1_i1	TRINITY_GG_19290_c0_g1::TRINITY_GG_19290_c0_g1_i1::g.43760::m.43760	4155.Migut.O00462.1.p	7.88e-199	557	COG0588@1|root,KOG0235@2759|Eukaryota,37IRX@33090|Viridiplantae,3GCPQ@35493|Streptophyta,44BB9@71274|asterids	35493|Streptophyta	G	Histidine phosphatase superfamily (branch 1)	-	-	5.4.2.11	ko:K01834	ko00010,ko00260,ko00680,ko01100,ko01110,ko01120,ko01130,ko01200,ko01230,ko04922,ko05230,map00010,map00260,map00680,map01100,map01110,map01120,map01130,map01200,map01230,map04922,map05230	M00001,M00002,M00003	R01518	RC00536	ko00000,ko00001,ko00002,ko01000,ko04131,ko04147	-	-	-	His_Phos_1	TRINITY_GG_19290_c0_g1_i1	increasing	29.3104	147.555	135.989	410.171	217.863	31.5216	80.3378	78.9172	135.493	141.483	12.1042	30.5628	154.965	168.905	66.6891	164.22	226.656	173.6	168.426	57.9259	62.1337	274.487	254.265	173.543	20.9554	96.0362
TRINITY_GG_19290_c0_g1_i2	TRINITY_GG_19290_c0_g1::TRINITY_GG_19290_c0_g1_i2::g.43761::m.43761	4155.Migut.O00462.1.p	3.31e-197	553	COG0588@1|root,KOG0235@2759|Eukaryota,37IRX@33090|Viridiplantae,3GCPQ@35493|Streptophyta,44BB9@71274|asterids	35493|Streptophyta	G	Histidine phosphatase superfamily (branch 1)	-	-	5.4.2.11	ko:K01834	ko00010,ko00260,ko00680,ko01100,ko01110,ko01120,ko01130,ko01200,ko01230,ko04922,ko05230,map00010,map00260,map00680,map01100,map01110,map01120,map01130,map01200,map01230,map04922,map05230	M00001,M00002,M00003	R01518	RC00536	ko00000,ko00001,ko00002,ko01000,ko04131,ko04147	-	-	-	His_Phos_1	TRINITY_GG_19290_c0_g1_i2	increasing	8.98275	16.4651	19.0215	50.4342	34.8317	12.7507	19.9052	20.0677	28.2087	32.1319	3.98926	9.19916	30.8952	31.6809	22.5399	30.4667	48.8018	38.2307	43.4648	13.0044	8.76288	27.7691	28.9219	22.5482	6.88994	23.0444
TRINITY_GG_19335_c0_g1_i1	TRINITY_GG_19335_c0_g1::TRINITY_GG_19335_c0_g1_i1::g.43856::m.43856	981085.XP_010111072.1	3.1e-138	392	28NVH@1|root,2QVFH@2759|Eukaryota,37HPZ@33090|Viridiplantae,3G99Q@35493|Streptophyta,4JNKT@91835|fabids	35493|Streptophyta	S	Photosystem I reaction center subunit XI	PSAL	GO:0003674,GO:0005488,GO:0005515,GO:0005575,GO:0005622,GO:0005623,GO:0005737,GO:0009507,GO:0009526,GO:0009532,GO:0009534,GO:0009535,GO:0009536,GO:0009570,GO:0009579,GO:0009941,GO:0010287,GO:0016020,GO:0019904,GO:0031967,GO:0031975,GO:0031976,GO:0031984,GO:0034357,GO:0042651,GO:0043226,GO:0043227,GO:0043229,GO:0043231,GO:0044422,GO:0044424,GO:0044434,GO:0044435,GO:0044436,GO:0044444,GO:0044446,GO:…	-	ko:K02699	ko00195,ko01100,map00195,map01100	-	-	-	ko00000,ko00001,ko00194	-	-	-	PsaL	TRINITY_GG_19335_c0_g1_i1	decreasing	260.633	488.111	200.959	29.5149	13.9108	232.827	280.517	231.337	25.7649	19.6209	409.973	413.457	4.08446	11.8983	201.274	448.803	112.316	10.3212	11.0092	279.892	499.726	137.315	13.6253	7.23245	343.39	456.848
TRINITY_GG_19385_c0_g1_i1	TRINITY_GG_19385_c0_g1::TRINITY_GG_19385_c0_g1_i1::g.43964::m.43964	4096.XP_009798122.1	0	945	COG2124@1|root,KOG0156@2759|Eukaryota,37IMZ@33090|Viridiplantae,3GEUG@35493|Streptophyta,44MZA@71274|asterids	35493|Streptophyta	Q	Belongs to the cytochrome P450 family	-	GO:0003674,GO:0003824,GO:0004497,GO:0005488,GO:0005515,GO:0005575,GO:0005618,GO:0005622,GO:0005623,GO:0005737,GO:0005773,GO:0005774,GO:0005783,GO:0005794,GO:0005886,GO:0005911,GO:0006725,GO:0006732,GO:0006733,GO:0006743,GO:0006744,GO:0007275,GO:0008150,GO:0008152,GO:0009058,GO:0009108,GO:0009505,GO:0009506,GO:0009555,GO:0009628,GO:0009698,GO:0009808,GO:0009987,GO:0012505,GO:0016020,GO:0016491,GO:…	1.14.13.11	ko:K00487	ko00130,ko00360,ko00940,ko00941,ko00945,ko01100,ko01110,ko01220,map00130,map00360,map00940,map00941,map00945,map01100,map01110,map01220	M00039,M00137,M00350	R02253,R08815	RC00490	ko00000,ko00001,ko00002,ko00199,ko01000	-	-	-	p450	TRINITY_GG_19385_c0_g1_i1	decreasing	131.414	41.362	40.1715	1.38081	5.44018	89.424	40.2543	102.403	14.2091	1.77751	91.0029	74.9412	7.57544	8.60115	99.6029	51.4723	39.2678	12.7085	29.4889	129.45	24.0807	70.3129	24.9615	50.4854	134.3	28.0211
TRINITY_GG_19410_c0_g1_i1	TRINITY_GG_19410_c0_g1::TRINITY_GG_19410_c0_g1_i1::g.44041::m.44041	4432.XP_010255984.1	0	1133	COG1022@1|root,KOG1256@2759|Eukaryota,37QX3@33090|Viridiplantae,3GBB4@35493|Streptophyta	35493|Streptophyta	I	Long chain acyl-CoA synthetase	-	GO:0000302,GO:0001101,GO:0001676,GO:0003674,GO:0003824,GO:0004467,GO:0005575,GO:0005622,GO:0005623,GO:0005737,GO:0005777,GO:0006082,GO:0006629,GO:0006631,GO:0006950,GO:0006970,GO:0006979,GO:0008150,GO:0008152,GO:0009628,GO:0009651,GO:0009987,GO:0010035,GO:0010193,GO:0015645,GO:0016020,GO:0016405,GO:0016874,GO:0016877,GO:0016878,GO:0019752,GO:0032787,GO:0042221,GO:0042493,GO:0042579,GO:0043226,GO:…	6.2.1.3	ko:K01897	ko00061,ko00071,ko01100,ko01212,ko02024,ko03320,ko04146,ko04216,ko04714,ko04920,map00061,map00071,map01100,map01212,map02024,map03320,map04146,map04216,map04714,map04920	M00086	R01280	RC00004,RC00014	ko00000,ko00001,ko00002,ko01000,ko01004,ko04147	4.C.1.1	-	-	AMP-binding,AMP-binding_C	TRINITY_GG_19410_c0_g1_i1	increasing	51.6675	74.4582	80.5458	254.208	188.362	58.0377	110.008	115.059	356.868	501.325	40.745	42.424	301.726	176.933	43.5289	64.1099	139.581	193.541	161.956	55.5494	68.5851	129.66	251.141	188.54	92.1753	101.265
TRINITY_GG_1941_c0_g1_i2	TRINITY_GG_1941_c0_g1::TRINITY_GG_1941_c0_g1_i2::g.4756::m.4756	3988.XP_002531593.1	2.71e-108	315	COG2020@1|root,KOG2628@2759|Eukaryota,37P7F@33090|Viridiplantae,3GD8H@35493|Streptophyta,4JRWF@91835|fabids	35493|Streptophyta	O	protein-S-isoprenylcysteine O-methyltransferase	ATSTE14B	GO:0000003,GO:0003006,GO:0003674,GO:0003824,GO:0003880,GO:0004671,GO:0005575,GO:0005622,GO:0005623,GO:0005737,GO:0005783,GO:0006464,GO:0006479,GO:0006481,GO:0006807,GO:0007275,GO:0008150,GO:0008152,GO:0008168,GO:0008171,GO:0008213,GO:0008276,GO:0008757,GO:0009787,GO:0009788,GO:0009791,GO:0009908,GO:0009966,GO:0009968,GO:0009987,GO:0010340,GO:0010646,GO:0010648,GO:0012505,GO:0016740,GO:0016741,GO:…	2.1.1.100	ko:K00587	ko00900,ko01130,map00900,map01130	-	R04496	RC00003,RC00460	ko00000,ko00001,ko01000	-	-	-	ICMT	TRINITY_GG_1941_c0_g1_i2	increasing	4.62445	1.95855	3.41238	5.62681	6.71807	5.47908	4.33613	6.46363	7.33148	6.05036	2.45493	1.78592	5.02702	7.59769	3.65325	2.49335	4.90419	8.81167	6.04075	3.43264	0.793489	6.26585	6.06778	5.81433	1.85636	2.4523
[truncated: 1,023 more rows]
[truncated: 3 more columns]

## Sheet: Table S3
Table S3. List of differentially expressed genes belonging to enriched KEGG modules																								Expresssion (TPM)
[truncated: 120 more rows]
[truncated: 3 more columns]

## Sheet: Table S4
Table S4. List of species, files and references of data utilized in this paper
Code	Order	Family	Genus	Species	Source-Genome	Annotation	Notes
[truncated: 15 more rows]

## Sheet: Table S5
Table S5. List of plasmids generated in this paper
[truncated: 13 more rows]
