# Supplementary material for: Comparative transcriptomic and co-expression analyses enable the discovery of key enzymes responsible for oleuropein biosynthesis in olive (Olea europaea)
Source: Plant Commun. 2026 Jan 8;7(4):101713. doi: 10.1016/j.xplc.2026.101713 (PMC13084073; doi:10.1016/j.xplc.2026.101713)
Supplement: File S1. Olive GG transcriptome [file mmc3.zip]

Archive with 1 entries (1 files):
- xplc_00101713_FileS1_Olive_GG_transcriptome.fa
